# Supplementary material for: Antrodia cinnamomea induces autophagic cell death via the CHOP/TRB3/Akt/mTOR pathway in colorectal cancer cells
Source: Sci Rep. 2018 Nov 27;8:17424. doi: 10.1038/s41598-018-35780-y (PMC6258711; doi:10.1038/s41598-018-35780-y)
Supplement: Supplementary file 2 — Dataset 1 [file 41598_2018_35780_MOESM2_ESM.xls]

## Sheet: Sheet1
Antrodia cinnamomea induces autophagic cell death via the CHOP/TRB3/Akt/mTOR pathway in colorectal cancer cells
Dai-Hua Tsai1, Cheng-Han Chung2, and Kung-Ta Lee1,*
1Department of Biochemical Science and Technology, National Taiwan University, Taipei, 10617, Taiwan
2Yong Teng biotechnology Co., Ltd., New Taipei City, 22180, Taiwan
*ktlee@ntu.edu.tw
Gene	PPEE	PPDE	PostFC	RealFC	C1Mean	C2Mean
CXCL8	0	1	489.244	549.73	3071.98	5.57817
SERF2-C15ORF63	0	1	254.59	17810.4	178.094	0
TBC1D3L	0	1	214.779	15014.5	150.135	0
CXCL1	0	1	80.5616	103.772	249.109	2.39064
CXCL2	0	1	45.7919	52.2639	250.401	4.78129
SERPINE1	0	1	21.2066	21.3008	3162.33	148.451
CXCL3	3.55271e-15	1	35.0684	39.289	219.543	5.57817
CMYA5	4.59632e-14	1	20.5422	21.3595	357.644	16.7345
ZFP91-CNTF	4.75842e-13	1	123.958	8735.05	87.3405	0
SMIM11B	8.73301e-13	1	0.0165434	0.0136297	3.17488	233.662
DDIT3	1.13409e-12	1	12.9508	13.0116	1773.16	136.267
PRR5L	1.13498e-12	1	48.781	69.6458	111.685	1.59376
GUCA1B	1.15186e-12	1	14.7502	15.0072	562.33	37.4614
MTHFD2L	2.84817e-12	1	13.6035	13.7829	670.112	48.6098
CCL20	4.08495e-12	1	111.785	7781.33	77.8033	0
RTEL1-TNFRSF6B	4.19487e-12	1	0.00509213	7.2873e-05	0	137.215
CCR6	8.8155e-12	1	19.3774	20.7118	199.741	9.63429
TBC1D3E	1.55245e-11	1	0.00844597	0.00337322	0.451761	136.88
SRGAP2D	4.2077e-11	1	97.3881	6847.69	68.4669	0
HSPE1-MOB4	4.62669e-11	1	17.0414	18.0627	198.662	10.989
SMIM11A	5.99518e-11	1	96.4179	6702.12	67.0112	0
NPR3	1.78314e-10	1	16.2749	17.3066	179.45	10.3595
CCDC180	3.06184e-10	1	0.00688779	9.87462e-05	0	101.26
NR1D1	1.16187e-09	1	9.20331	9.22327	2623.98	284.487
MYLK2	1.46194e-09	1	18.6714	20.8861	116.705	5.57817
PLEKHJ1	3.08635e-09	1	0.0723181	0.0714377	52.7055	737.912
ARMCX5-GPRASP2	3.48041e-09	1	0.00833878	0.000118339	0	84.4933
MIR31HG	3.84255e-09	1	10.3064	10.5085	335.056	31.8753
THSD1	4.51898e-09	1	17.9368	20.1642	107.369	5.3152
MYH11	1.04279e-08	1	29.7732	42.3377	67.8897	1.59376
NRP1	1.2926e-08	1	9.22677	9.3591	402.82	43.0316
ABHD14A-ACY1	1.30699e-08	1	69.0171	4833.59	48.3259	0
CD101	1.39581e-08	1	12.644	13.3743	149.332	11.1563
CHAC1	1.57677e-08	1	8.27637	8.31491	1086.74	130.689
CCDC81	2.57223e-08	1	17.0626	19.3835	92.862	4.78129
PHKG1	2.96424e-08	1	14.2689	15.5628	111.761	7.17193
PPP2R3A	3.14628e-08	1	0.053939	0.05016	8.78424	175.314
GPRASP2	3.59703e-08	1	65.3266	4518.61	45.1761	0
HMOX1	4.01276e-08	1	7.70812	7.7174	3905.22	506.02
CYP24A1	6.82358e-08	1	0.0953431	0.09486	122.979	1296.53
RAD51L3-RFFL	1.25181e-07	1	9.10218	9.34095	221.978	23.755
VGF	1.68217e-07	1	7.28209	7.31037	1124.38	153.798
DBP	2.02653e-07	1	7.20049	7.22773	1151.99	159.376
RP1L1	3.52783e-07	1	13.6826	15.272	85.3327	5.57817
ZNF587B	5.4857e-07	0.999999	0.0648041	0.0600269	8.21954	137.087
FBXW4P1	5.9273e-07	0.999999	16.9169	20.4031	65.2293	3.18753
NME1-NME2	6.12981e-07	0.999999	6.72601	6.74245	1625.05	241.009
SNORD22	6.98318e-07	0.999999	11.8713	12.9313	92.862	7.17193
CBX7	7.76575e-07	0.999999	0.0961452	0.0941057	28.8625	306.799
NR4A1	8.28428e-07	0.999999	6.69709	6.7235	1003.9	149.304
PDF	8.97827e-07	0.999999	0.0922719	0.0897835	22.6634	252.524
MYOM3	1.07557e-06	0.999999	0.0908825	0.08813	20.141	228.641
TRIB3	1.2129e-06	0.999999	6.48181	6.48641	5349.6	824.732
OVGP1	1.33427e-06	0.999999	7.50352	7.64129	249.724	32.6721
VWA5B2	1.39776e-06	0.999999	0.0749864	0.0704452	10.0391	142.642
SLC35G1	1.73022e-06	0.999998	0.0890153	0.0857041	16.3136	190.455
RAB4B-EGLN2	2.22406e-06	0.999998	48.7983	3357.84	33.5684	0
POU2F2	2.49846e-06	0.999998	8.85599	9.25716	125.489	13.547
LVRN	2.66592e-06	0.999997	9.59281	10.1665	105.411	10.3595
LOC400927-CSNK1E	2.85978e-06	0.999997	47.8691	3292.58	32.9158	0
ST6GALNAC2	3.01437e-06	0.999997	0.0713632	0.0656962	7.52935	114.751
SNORA68	3.27218e-06	0.999997	46.9327	3263.72	32.6272	0
CDYL2	3.56508e-06	0.999996	20.5279	28.9575	46.431	1.59376
PRR4	4.10648e-06	0.999996	10.3327	11.1754	86.6628	7.74569
KRTAP2-3	4.10868e-06	0.999996	12.0164	13.4593	71.1273	5.27535
STX16-NPEPL1	4.20089e-06	0.999996	46.0317	3199.72	31.9872	0
TMEM189-UBE2V1	6.12213e-06	0.999994	44.6891	3104.35	31.0335	0
SNHG17	6.65734e-06	0.999993	5.913	5.92929	1252.39	211.213
FGF18	7.04758e-06	0.999993	7.32166	7.51729	168.156	22.3605
GTF2IRD2B	7.09562e-06	0.999993	0.0747384	0.0685936	7.14034	104.232
RAB26	7.39163e-06	0.999993	0.114464	0.112182	30.1174	268.549
ANPEP	8.02584e-06	0.999992	25.5801	46.6695	37.6468	0.796881
TBX15	8.63636e-06	0.999991	43.8844	3012.74	30.1174	0
ATF3	9.63972e-06	0.99999	5.79938	5.81619	1149.48	197.627
TAF7L	9.97548e-06	0.99999	14.0259	16.8788	53.9604	3.18753
NPHP3-ACAD11	1.19537e-05	0.999988	0.0163019	0.000235915	0	42.3781
C1RL	1.40679e-05	0.999986	0.123287	0.121179	34.886	287.961
HAVCR2	1.53491e-05	0.999985	8.00391	8.376	109.138	13.021
C16orf74	1.56371e-05	0.999984	0.109445	0.105975	18.8234	177.705
CTGF	1.7152e-05	0.999983	7.33373	7.5837	133.019	17.5314
SNHG1	1.80321e-05	0.999982	5.67113	5.67261	12557.7	2213.74
SEC14L2	2.11443e-05	0.999979	0.128714	0.126685	37.6468	297.237
UPP1	2.23135e-05	0.999978	5.57946	5.60286	767.994	137.064
SYNJ2BP-COX16	2.2421e-05	0.999978	12.933	15.3707	52.078	3.37878
SEC14L1P1	2.67264e-05	0.999973	8.49653	9.04511	86.575	9.56258
RNF103-CHMP3	2.71848e-05	0.999973	0.0177987	0.000255046	0	39.1986
ATP6V1G2-DDX39B	2.83967e-05	0.999972	39.4068	2729.14	27.2814	0
EGR1	2.89197e-05	0.999971	5.43384	5.43789	4121.07	757.834
PPM1E	3.05903e-05	0.999969	23.069	42.0038	33.8821	0.796881
LINC01140	3.8101e-05	0.999962	17.2487	24.2627	38.9017	1.59376
MAGEA6	4.03487e-05	0.99996	9.9996	11.1119	62.9705	5.65786
KCNE5	4.11538e-05	0.999959	38.5239	2636.27	26.3527	0
OLFML2A	4.42485e-05	0.999956	0.117554	0.113653	17.9952	158.412
SLC6A10P	4.74314e-05	0.999953	5.62027	5.67398	337.892	59.543
DRC1	4.91229e-05	0.999951	22.1187	40.4486	32.6272	0.796881
IGFBP3	5.01691e-05	0.99995	0.0403417	0.0264495	1.25489	47.8129
GDF15	5.37842e-05	0.999946	5.2846	5.28677	7288.41	1378.6
ADORA2A	5.90446e-05	0.999941	11.1408	12.8874	52.3917	4.05613
DGCR11	6.69951e-05	0.999933	5.78902	5.87537	225.579	38.3858
ZNF559-ZNF177	7.23715e-05	0.999928	36.2714	2507.02	25.0602	0
TMEM44	7.2601e-05	0.999927	0.138576	0.136061	32.6272	239.861
GIPC2	7.73843e-05	0.999923	21.3948	38.8933	31.3723	0.796881
FRY-AS1	8.6121e-05	0.999914	36.0938	2465.61	24.6461	0
EIF4E3	0.000109382	0.999891	0.131751	0.128142	21.3332	166.548
DNM3	0.000109631	0.99989	0.120687	0.116001	15.0587	129.892
TNFAIP3	0.000122035	0.999878	5.39762	5.45994	269.802	49.4066
TRIM5	0.000122711	0.999877	0.15858	0.157301	71.6167	455.338
CCDC181	0.00012277	0.999877	34.9502	2385.29	23.8429	0
SNORD141A	0.000134447	0.999866	5.93098	6.06833	152.57	25.1336
SNORD141B	0.000134697	0.999865	5.93252	6.06833	152.57	25.1336
ALDH3B1	0.000141389	0.999859	0.148719	0.146356	36.4797	249.312
ZNF426	0.000144215	0.999856	5.79317	5.912	165.081	27.9148
SLC14A2	0.000144389	0.999856	34.432	2348.9	23.479	0
MAT1A	0.000146807	0.999853	0.0611829	0.0486376	2.50978	51.7973
AMOTL2	0.000149496	0.999851	4.92122	4.92567	3006.72	610.411
KISS1R	0.000156532	0.999843	0.0212834	0.000305978	0	32.6721
LRIT3	0.00015654	0.999843	11.4719	13.7391	43.9212	3.18753
SYNGR3	0.000169798	0.99983	0.105541	0.0985231	8.78424	89.2507
ZNF488	0.000188451	0.999812	0.111509	0.105077	10.0391	95.6258
TECTA	0.000194302	0.999806	7.62337	8.15193	71.5288	8.76569
MXD3	0.00021879	0.999781	0.152343	0.14975	33.8821	226.314
CD200R1	0.000220507	0.999779	32.7996	2259.81	22.5881	0
JMJD7-PLA2G4B	0.000221766	0.999778	32.7819	2258.55	22.5755	0
FOSL1	0.000225439	0.999775	4.8387	4.84108	5458.78	1127.59
ENDOV	0.000257336	0.999743	0.150277	0.147277	28.8625	196.033
RASGRF1	0.000311084	0.999689	0.0226665	0.000330126	0	30.2815
SLX1A	0.000360398	0.99964	0.159543	0.156899	34.9111	222.561
SLX1B	0.000360398	0.99964	0.159543	0.156899	34.9111	222.561
PPCDC	0.00036357	0.999636	0.150671	0.147223	25.0978	170.533
USH1C	0.000391942	0.999608	0.157951	0.155037	31.3723	202.408
CCDC13	0.000397303	0.999603	6.01131	6.22091	104.156	16.7345
FAM132A	0.000410098	0.99959	11.9932	15.1634	36.3919	2.39064
ZCCHC24	0.00041712	0.999583	0.155215	0.151997	27.6076	181.689
M1AP	0.000427512	0.999572	0.178604	0.177547	96.6267	544.278
FAM175A	0.000451043	0.999549	0.175717	0.174302	70.274	403.222
SLC37A1	0.000483938	0.999516	0.163614	0.160962	35.137	218.345
MORN1	0.000510443	0.99949	0.110126	0.101718	7.52935	74.11
RAB15	0.000517161	0.999483	0.165449	0.162835	36.3919	223.541
SELPLG	0.000528781	0.999471	8.8242	9.95471	47.6859	4.78129
SPAG1	0.000532469	0.999468	0.167431	0.164959	38.9017	235.877
LPCAT3	0.000545645	0.999454	0.185297	0.184636	157.338	852.201
OR13A1	0.000551277	0.999449	17.9558	32.6724	26.3527	0.796881
ZNF662	0.000560087	0.99944	29.9553	2057.77	20.5677	0
ZDHHC1	0.000576106	0.999424	0.0838136	0.0717562	3.76468	52.5942
TIAF1	0.000599219	0.999401	10.2748	12.273	39.4287	3.20346
MLYCD	0.000599611	0.9994	0.152034	0.147964	21.3332	144.236
ZC3H12A	0.000638311	0.999362	4.70438	4.74224	321.252	67.7349
NUTM2A	0.000641921	0.999358	0.0245684	0.000358514	0	27.8829
CENPK	0.000651749	0.999348	0.170299	0.167793	38.9017	231.892
DCHS1	0.000675534	0.999324	6.20584	6.49155	82.8229	12.7501
ENTPD5	0.000686022	0.999314	0.149514	0.144982	18.8234	129.892
ASB16-AS1	0.000689946	0.99931	0.154385	0.150322	21.6469	144.06
MINOS1-NBL1	0.000716792	0.999283	7.4155	8.03597	57.5117	7.14803
NR4A2	0.000733852	0.999266	4.44121	4.44902	1357.79	305.182
ATP1A3	0.000745361	0.999255	0.18691	0.185841	97.8816	526.739
SYS1-DBNDD2	0.00077428	0.999226	8.30844	9.30076	47.962	5.14785
B3GNT4	0.000896456	0.999104	0.108246	0.0985635	6.27446	63.7505
CRTC1	0.000899553	0.9991	0.171351	0.168483	33.6939	200.033
PRODH	0.000918332	0.999082	0.0877497	0.0751725	3.76468	50.2035
SNORA63	0.000925361	0.999075	7.25433	7.8642	56.4701	7.17193
BLACAT1	0.000950309	0.99905	0.0736161	0.058543	2.50978	43.0316
CCDC92	0.000971996	0.999028	0.142348	0.136481	13.8038	101.204
CDH15	0.000987846	0.999012	0.0998913	0.0888796	5.01957	56.5786
CDC45	0.000990087	0.99901	0.193982	0.193222	141.803	733.928
BBS1	0.00101582	0.998984	0.179548	0.177256	43.9212	247.83
RNF170	0.00105877	0.998941	0.171684	0.168587	31.2092	185.171
GOLGA8O	0.00106566	0.998934	0.0262701	0.000379666	0	26.329
TTC12	0.00107103	0.998929	0.175111	0.172279	35.137	204.002
LINC00173	0.00107648	0.998924	0.0263011	0.000380126	0	26.2971
PRSS23	0.00108191	0.998918	0.169956	0.166616	28.988	174.031
BHLHE41	0.00108798	0.998912	5.65231	5.85661	93.3891	15.9376
IMPA2	0.00110968	0.99889	0.180307	0.177913	42.6663	239.861
RASSF4	0.00113595	0.998864	0.0749821	0.0596473	2.50978	42.2347
ANO5	0.00113959	0.99886	0.101301	0.0901491	5.01957	55.7817
SAMD13	0.00115341	0.998847	0.172019	0.16877	30.1174	178.501
GADD45A	0.00116375	0.998836	4.31724	4.32202	2076.85	480.519
RBBP9	0.00116776	0.998832	0.192831	0.191584	86.8134	453.178
YPEL1	0.00120194	0.998798	0.0748069	0.0594628	2.47214	41.7327
TNFSF12-TNFSF13	0.00144333	0.998557	27.164	1859.5	18.585	0
LSS	0.00147363	0.998526	0.2019	0.201548	316.233	1569.06
TNFSF13B	0.0014788	0.998521	9.51863	11.3844	36.3919	3.18753
NTN4	0.00148075	0.998519	0.0920736	0.0789303	3.76468	47.8129
LINC00857	0.001505	0.998495	0.173397	0.169877	27.6076	162.564
BTNL9	0.00152135	0.998479	0.104242	0.0928	5.01957	54.1879
RALGAPA2	0.00157578	0.998424	0.193891	0.192247	65.2544	339.471
MYLK	0.00164276	0.998357	0.140849	0.133808	11.294	84.4694
RBM14-RBM4	0.00168575	0.998314	0.0277915	0.000402176	0	24.8547
TMEM38A	0.00172917	0.998271	0.163071	0.15829	19.1748	121.19
GADD45B	0.00174508	0.998255	4.22156	4.23535	685.171	161.767
PADI3	0.00175906	0.998241	0.0276432	0.00040464	0	24.7033
LFNG	0.00183269	0.998167	0.186822	0.184239	40.1565	218.003
NFKBIA	0.00187114	0.998129	4.18376	4.18827	2069.32	494.066
LAMA2	0.00195674	0.998043	0.187896	0.185303	40.1565	216.752
PLCD1	0.00198004	0.99802	0.171036	0.1668	22.5881	135.47
COL11A2	0.00199208	0.998008	4.47172	4.52036	223.371	49.4066
RPS6KA2	0.0020835	0.997917	0.187372	0.184581	37.6468	204.002
CDK14	0.00210316	0.997897	0.193539	0.191357	48.9408	255.799
COL4A4	0.00211572	0.997884	0.162806	0.157551	17.5685	111.563
TLE6	0.00215183	0.997848	0.126264	0.116785	7.52935	64.5474
IQGAP2	0.00226314	0.997737	0.118502	0.108013	6.27446	58.1723
LOC653653	0.0023164	0.997684	6.05801	6.41326	63.9368	9.96102
TYMP	0.00236944	0.997631	0.195291	0.193065	48.3008	250.221
TEF	0.00241458	0.997585	4.11119	4.11595	1859.75	451.832
PAQR6	0.00244884	0.997551	0.0600777	0.0396701	1.25489	31.8753
MRM1	0.00250393	0.997496	0.191236	0.188523	38.9017	206.392
CCDC18	0.00252724	0.997473	0.201933	0.200238	65.2544	325.924
FLJ42627	0.00255813	0.997442	4.21415	4.24105	354.858	83.6646
ADGRA2	0.00273121	0.997269	0.192719	0.18999	38.9017	204.798
TMEM37	0.00274609	0.997254	0.110669	0.0985989	5.01957	51.0004
YRDC	0.00276637	0.997234	4.0834	4.08706	2406.88	588.895
GOLGA6L5P	0.00280294	0.997197	0.0292681	0.000429132	0	23.2928
ZNF550	0.00285436	0.997146	4.5731	4.64877	153.737	33.0626
GPR173	0.00288564	0.997114	0.167502	0.162184	17.5685	108.376
CDRT4	0.00295667	0.997043	0.0294638	0.000432087	0	23.1335
PLPPR4	0.00298049	0.99702	0.0294934	0.000432534	0	23.1096
TSSC4	0.00309598	0.996904	4.04167	4.04645	1783.2	440.675
PLCB3	0.00312003	0.99688	0.212886	0.212706	643.76	3026.56
BMP8A	0.0031619	0.996838	0.168714	0.163336	17.4681	106.997
STXBP5	0.00319693	0.996803	0.208037	0.20649	74.0386	358.597
CACNA1G	0.00329313	0.996707	0.145124	0.137053	10.0391	73.3131
CA8	0.00337089	0.996629	0.100312	0.0861042	3.76468	43.8285
ZNF771	0.00339284	0.996607	0.100474	0.0861042	3.76468	43.8285
AK7	0.00343413	0.996566	0.0843761	0.0672599	2.50978	37.4534
GLIPR2	0.00354401	0.996456	0.209881	0.208342	74.0386	355.409
DDIT4L	0.00354811	0.996452	0.208316	0.206614	66.5093	321.94
DDIT4	0.00357921	0.996421	4.09819	4.09934	7614.69	1857.53
CASP6	0.00372927	0.996271	0.211514	0.210043	77.9288	371.052
TMCC3	0.00395631	0.996044	0.187744	0.183778	26.3527	143.439
FAM86JP	0.00400719	0.995993	0.173146	0.167734	17.7316	105.762
RASA4	0.00407425	0.995926	0.196842	0.193711	34.7982	179.681
FLVCR2	0.00411929	0.995881	0.085979	0.0687216	2.50978	36.6565
SDCBP2-AS1	0.00413043	0.99587	0.0861797	0.0687216	2.50978	36.6565
SCN5A	0.00418438	0.995816	0.20896	0.206996	57.725	278.908
ADCY6	0.00418895	0.995811	0.216531	0.215368	100.391	466.176
SESN3	0.00420667	0.995793	0.188742	0.184805	26.3527	142.642
HERC6	0.00425507	0.995745	0.187275	0.183171	25.0978	137.064
POLR2J2	0.00429565	0.995704	24.2648	1634.87	16.3387	0
ANK1	0.00432492	0.995675	0.116034	0.103447	5.01957	48.6098
LINC01184	0.00433427	0.995666	0.170987	0.16518	16.3136	98.8133
NR1D2	0.00437021	0.99563	3.99167	3.99378	3917.77	980.961
TRMT61B	0.00445449	0.995546	0.204489	0.201928	43.9212	217.549
FGD1	0.00446663	0.995533	0.189797	0.185843	26.3527	141.845
ASAP3	0.00453352	0.995466	0.213459	0.211788	69.0191	325.924
AHCYL1	0.00454166	0.995458	0.22065	0.220415	511.996	2322.91
GAS5	0.00457588	0.995424	4.02	4.02128	6575.63	1635.2
SEPT4	0.00459079	0.995409	0.136228	0.12611	7.52935	59.7741
LINC01443	0.00462762	0.995372	22.4951	226.61	16.7026	0.0637505
LYRM1	0.00462783	0.995372	0.220293	0.219339	125.489	572.161
PTENP1	0.00468655	0.995313	0.0631414	0.0408627	1.1796	29.1021
FZD4	0.00479251	0.995207	0.202112	0.199215	37.973	190.654
LRRC3	0.00483803	0.995162	0.17198	0.166035	15.9999	96.4147
OR7E47P	0.00505612	0.994944	9.56287	12.0322	28.8751	2.39064
FGF8	0.00507812	0.994922	9.55882	12.027	28.8625	2.39064
RAB44	0.00507812	0.994922	9.55882	12.027	28.8625	2.39064
ACACB	0.00514373	0.994856	0.205453	0.202701	40.9848	202.233
SNORA86	0.00533983	0.99466	0.0320395	0.000465766	0	21.46
SAMD11	0.00536103	0.994639	0.167265	0.160489	13.8038	86.0632
CEMIP	0.00549161	0.994508	0.22472	0.22396	158.116	706.037
LRRC16A	0.00554252	0.994457	0.22441	0.223564	141.803	634.318
MAFF	0.00573063	0.994269	3.89587	3.9101	551.073	140.928
KIF12	0.00592819	0.994072	0.0665935	0.0440764	1.25489	28.6877
SAMD5	0.00594511	0.994055	0.217063	0.215168	62.2677	289.427
MTL5	0.00596539	0.994035	0.187156	0.182266	21.2077	116.4
LOC388692	0.00605427	0.993946	0.0323042	0.000475112	0	21.0377
SLC25A43	0.00612086	0.993879	0.21847	0.216653	65.2544	301.229
APOBEC3F	0.00616902	0.993831	0.224521	0.223387	105.762	473.483
LDLRAP1	0.00627634	0.993724	0.226733	0.225857	138.038	611.208
SNORA48	0.00631664	0.993683	7.63564	8.79905	35.137	3.98441
CYR61	0.00631696	0.993683	3.86884	3.88299	544.623	140.251
PIGP	0.00650951	0.99349	0.209381	0.206566	40.1565	194.439
ZNF862	0.00653919	0.993461	0.191227	0.186551	22.5881	121.126
CYS1	0.0066035	0.993396	0.149028	0.139672	8.78424	62.9536
ZNF350	0.00661588	0.993384	4.19986	4.25677	165.671	38.9117
ALOX12P2	0.00662978	0.99337	3.99015	4.02181	266.037	66.1411
PRH1	0.00679517	0.993205	5.7649	6.14759	53.5964	8.70991
ATP1B2	0.00688932	0.993111	22.9425	1542.01	15.4101	0
PER1	0.00693488	0.993065	3.82991	3.83353	2095.67	546.661
ZNF296	0.00696778	0.993032	3.90039	3.92275	356.389	90.8445
MAPK8IP2	0.00703286	0.992967	0.199762	0.195789	27.6076	141.048
FBN3	0.00718864	0.992811	0.179687	0.173578	16.3136	94.032
LINC01089	0.00737115	0.992629	0.0918571	0.0735148	2.50978	34.2659
OSBPL5	0.00761156	0.992388	0.228273	0.227035	99.1365	436.691
STAR	0.00790427	0.992096	22.3764	1519.42	15.1842	0
RBM12	0.00790451	0.992095	0.230092	0.229911	682.85	2970.1
CCAT1	0.0081483	0.991852	0.185146	0.179324	17.5685	98.0164
ILF3-AS1	0.00815179	0.991848	3.77473	3.7844	751.454	198.559
RGS16	0.00823387	0.991766	3.88001	3.90503	311.213	79.6881
HIST1H4K	0.00825262	0.991747	22.4422	1506.87	15.0587	0
SAMSN1	0.00825262	0.991747	22.4422	1506.87	15.0587	0
CD200	0.00830895	0.991691	22.1946	1506.87	15.0587	0
CACNA2D2	0.00836985	0.99163	0.224366	0.222499	63.9995	287.674
TRIM39-RPP21	0.00855913	0.991441	4.57588	4.69979	93.891	19.9698
RSRP1	0.00856139	0.991439	3.75467	3.76266	908.542	241.455
FGFR3	0.00857982	0.99142	0.232855	0.23192	131.764	568.176
ADAL	0.00858715	0.991413	0.175235	0.168279	13.8038	82.0788
COMMD3	0.0086955	0.991305	0.228541	0.22703	80.2629	353.568
GALT	0.00871472	0.991285	0.209249	0.205797	32.6272	158.579
VIM-AS1	0.00896551	0.991034	0.0340517	0.000501705	0	19.922
LYPD6	0.00904569	0.990954	0.2123	0.209019	35.137	168.142
CNTF	0.00915496	0.990845	0.0344277	0.000501705	0	19.922
LINC00654	0.00916659	0.990833	7.3811	8.48926	33.8319	3.97644
HUS1	0.0093587	0.990641	3.7305	3.7379	967.02	258.7
ALOX5	0.00947078	0.990529	0.0706804	0.0466682	1.25489	27.094
COG2	0.00951131	0.990489	0.236413	0.235751	188.234	798.475
ACADS	0.00957205	0.990428	0.223492	0.221236	52.7055	238.268
PIR-FIGF	0.0095868	0.990413	6.4077	7.06389	40.7589	5.76145
APOL2	0.00971858	0.990281	0.22297	0.220595	50.5471	229.175
CCDC136	0.00980803	0.990192	0.181651	0.175069	15.0587	86.0632
SLC27A1	0.0100231	0.989977	0.226446	0.22435	57.976	258.453
HEATR3	0.0102279	0.989772	0.232908	0.231489	86.5876	374.08
TUBA8	0.0105607	0.989439	4.71791	4.8793	77.8033	15.9376
FOSB	0.010598	0.989402	4.16813	4.23868	131.764	31.0784
DYNLT1	0.010635	0.989365	0.238806	0.238399	308.703	1294.93
SERPINA5	0.0107759	0.989224	0.156884	0.14712	8.78424	59.7661
DCAF11	0.0113378	0.988662	0.240396	0.239878	243.713	1016.02
PPOX	0.0114669	0.988533	0.216086	0.212641	33.8821	159.376
ITFG2	0.0114927	0.988507	3.7801	3.80401	306.194	80.485
RP9P	0.0115254	0.988475	3.73367	3.7518	391.564	104.36
IGSF9	0.0117516	0.988248	0.233717	0.23204	73.3861	316.298
FAM114A2	0.0118432	0.988157	0.233234	0.231485	70.274	303.612
FILIP1	0.0118751	0.988125	9.36652	12.214	24.8343	2.02408
NPFFR2	0.0118755	0.988125	21.4416	1436.6	14.356	0
NIPSNAP3A	0.0119639	0.988036	0.215724	0.212194	32.6272	153.798
KIAA0895L	0.0119928	0.988007	0.229679	0.227531	56.4701	248.221
LEKR1	0.0121741	0.987826	0.0358109	0.000522598	0	19.1252
C2orf72	0.0122965	0.987704	0.192863	0.186922	17.5685	94.032
GPHN	0.0128013	0.987199	0.24204	0.241153	144.313	598.458
BIVM	0.0129893	0.987011	0.228458	0.225999	49.0788	217.198
FAM20C	0.0130371	0.986963	0.23819	0.236749	86.5876	365.769
TNXB	0.0130622	0.986938	0.158489	0.148219	8.49562	57.3755
AOC4P	0.0130993	0.986901	21.1736	1417.77	14.1677	0
HIF1AN	0.0131083	0.986892	0.241623	0.241381	522.035	2162.74
DDTL	0.0131663	0.986834	0.10347	0.0848778	2.82351	33.3734
TMEM104	0.0132094	0.986791	0.242962	0.24213	154.352	637.505
GNGT1	0.0134069	0.986593	10.1436	14.0907	22.5881	1.59376
IFIH1	0.013485	0.986515	0.211032	0.206749	26.3527	127.501
ZNF408	0.0136232	0.986377	3.63168	3.64037	762.974	209.58
MNX1	0.0138124	0.986188	0.161131	0.15115	8.78424	58.1723
URGCP-MRPS24	0.013828	0.986172	4.93532	5.16432	62.1423	12.0249
USPL1	0.0138921	0.986108	3.63868	3.64236	1808.3	496.457
OIP5	0.0141626	0.985837	0.239681	0.23819	84.0778	353.018
CSNK2A3	0.0142865	0.985713	20.7687	1405.22	14.0422	0
SERPINF2	0.0143335	0.985667	0.168742	0.159602	10.0391	62.9536
PIGV	0.0146125	0.985387	0.234867	0.232777	58.9799	253.408
SIRT5	0.0147174	0.985283	0.234276	0.232071	56.445	243.256
CREBZF	0.0147344	0.985266	3.65177	3.65401	2999.19	820.788
ZNF830	0.0150626	0.984937	3.60357	3.61254	734.112	203.205
MMAB	0.0150897	0.98491	0.238478	0.236655	69.2449	292.631
B3GNT3	0.0151498	0.98485	0.23236	0.229926	50.1957	218.345
SLC7A8	0.0151873	0.984813	0.211827	0.20727	25.0978	121.126
SLC16A13	0.0153044	0.984696	0.18606	0.178687	13.8038	77.2975
RNF144A	0.0154302	0.98457	0.243826	0.242568	102.048	420.729
LIPG	0.0154939	0.984506	0.190474	0.183566	15.0587	82.0788
CENPI	0.0155294	0.984471	0.237109	0.235067	61.4897	261.616
TMED7-TICAM2	0.0155563	0.984444	3.60271	3.61319	620.858	171.824
LINC00638	0.0157325	0.984268	0.0368417	0.000544362	0	18.3601
NUAK2	0.0158859	0.984114	3.7088	3.73477	269.639	72.1895
EMX1	0.0159164	0.984084	0.0369034	0.000545308	0	18.3283
CCDC69	0.0160344	0.983966	0.230699	0.227919	44.1597	193.786
LOC171391	0.0160713	0.983929	0.106396	0.0874669	2.8486	32.6721
ARHGEF37	0.0165158	0.983484	0.223847	0.220353	33.8821	153.798
SPATA6	0.0168353	0.983165	0.187942	0.18051	13.8038	76.5165
KLRK1	0.0170285	0.982971	0.100898	0.0806685	2.47214	30.7596
SNHG3	0.0171367	0.982863	3.59858	3.60123	2477.08	687.836
RASGRP2	0.0172098	0.98279	0.2027	0.196928	18.8234	95.6258
INPP4B	0.0178263	0.982174	0.243923	0.242293	77.8033	321.143
GSDMD	0.0180057	0.981994	0.250582	0.24992	195.763	783.334
WNT3A	0.018495	0.981505	0.185009	0.177055	12.5489	70.9224
TRIM34	0.0185324	0.981468	0.0860926	0.0624012	1.65646	26.6955
TMEM63C	0.0185441	0.981456	0.212029	0.206975	22.5881	109.173
APTR	0.0186568	0.981343	0.201331	0.195192	17.5685	90.0476
NFKBIZ	0.0189409	0.981059	3.80884	3.8532	168.908	43.8285
RAB4B	0.0191715	0.980828	0.202768	0.196709	17.9073	91.0756
SPTB	0.0191964	0.980804	0.230389	0.227175	37.6468	165.751
LOC100499484	0.0193639	0.980636	5.02864	5.30613	53.3204	10.0407
ZNF26	0.019455	0.980545	3.68413	3.71437	230.9	62.1567
SLC25A42	0.0195375	0.980462	0.222318	0.218248	28.8625	132.282
PLAUR	0.0195703	0.98043	3.53477	3.53964	1274.97	360.19
SUSD5	0.020037	0.979963	11.6561	19.4436	18.6226	0.948289
EPHA1	0.0200772	0.979923	0.249801	0.248501	100.391	404.019
SYK	0.0201629	0.979837	0.243159	0.241082	61.5148	255.193
STX18-AS1	0.0202591	0.979741	0.103902	0.0831846	2.50978	30.2815
VIPR1	0.0202911	0.979709	0.203115	0.196934	17.5685	89.2507
NOTCH3	0.0204673	0.979533	0.252103	0.251098	129.254	514.785
AOC3	0.0204734	0.979527	3.70978	3.7444	202.929	54.1879
ZFAS1	0.0205081	0.979492	3.62232	3.62336	6323.4	1745.17
EPN3	0.0205196	0.97948	0.24983	0.248495	96.6267	388.878
RAB37	0.0207949	0.979205	0.222237	0.217939	27.6076	126.712
DCAF4L1	0.0208648	0.979135	4.5521	4.72342	67.7893	14.3439
GAB3	0.0213217	0.978678	0.0385162	0.00057008	0	17.5314
CRISPLD2	0.0215108	0.978489	0.217813	0.21303	24.1065	113.197
PTER	0.0215723	0.978428	0.253528	0.252547	133.019	526.739
LINC00115	0.0217167	0.978283	5.04081	5.33651	51.0741	9.56258
XYLB	0.022313	0.977687	0.232884	0.229535	36.3919	158.579
MOCOS	0.0223337	0.977666	0.250584	0.249053	85.3327	342.659
RALGPS1	0.0224528	0.977547	0.231969	0.228512	35.137	153.798
PEX3	0.0237927	0.976207	0.253784	0.252484	100.391	397.644
OAS3	0.0238847	0.976115	0.256477	0.256122	371.461	1450.36
MEIS3	0.023955	0.976045	0.250005	0.248234	72.7837	293.236
TTC39A	0.0242165	0.975783	0.245803	0.243551	56.4701	231.892
GS1-124K5.11	0.0242432	0.975757	3.47276	3.48044	776.464	223.087
POLR3G	0.0243259	0.975674	0.25793	0.257321	219.606	853.46
CAPN10-AS1	0.0244664	0.975534	4.06919	4.16106	96.2251	23.1175
AGFG2	0.0246046	0.975395	0.24049	0.237612	43.9212	184.876
NUDT16P1	0.0246512	0.975349	0.218304	0.213199	22.5881	105.985
TMEM87B	0.0249225	0.975077	0.252055	0.25037	77.8033	310.784
BTC	0.0249569	0.975043	0.216294	0.210872	21.3332	101.204
RHBDL3	0.0253673	0.974633	0.225019	0.220531	26.3527	119.532
YY2	0.025435	0.974565	3.60428	3.63362	225.881	62.1567
PSMB9	0.0257181	0.974282	0.211446	0.205489	18.8234	91.6413
PSMG4	0.026112	0.973888	0.235655	0.23212	35.137	151.407
SGK3	0.0262609	0.973739	0.252738	0.25101	75.1178	299.293
TPCN2	0.0263803	0.97362	0.239728	0.236628	40.1565	169.736
USP43	0.0267825	0.973218	0.233814	0.230075	32.6272	141.845
ESCO2	0.0267955	0.973204	0.260075	0.259569	262.272	1010.45
AURKC	0.0270939	0.972906	5.59588	6.09418	38.9017	6.37505
SGMS1-AS1	0.02778	0.97222	0.0817969	0.0547955	1.27999	23.5319
PPP4R3A	0.0278257	0.972174	3.53233	3.53344	5578	1578.62
UBOX5	0.0280163	0.971984	3.43343	3.43925	996.259	289.666
PDE5A	0.0280242	0.971976	0.193626	0.185385	12.5489	67.7349
HBG2	0.0280652	0.971935	4.12826	4.2367	84.6048	19.9619
GALK1	0.028157	0.971843	0.25562	0.254016	81.568	321.143
SLC6A17	0.028272	0.971728	0.25912	0.257922	111.685	433.049
TRADD	0.0282907	0.971709	0.229425	0.225028	27.6076	122.72
EXD1	0.0284853	0.971515	4.48769	4.66663	62.9579	13.4832
IVD	0.0285477	0.971452	0.261724	0.261223	269.413	1031.38
CDC6	0.0286897	0.97131	0.257863	0.257674	707.998	2747.68
OXTR	0.0287971	0.971203	3.75953	3.81277	136.783	35.8676
REEP1	0.0291294	0.970871	0.251643	0.249497	60.2348	241.455
FLJ37035	0.0292416	0.970758	0.0407184	0.000597211	0	16.7345
C22orf39	0.029259	0.970741	0.253207	0.251217	65.2544	259.783
ASIC1	0.0295067	0.970493	0.260339	0.259189	115.45	445.457
MNX1-AS1	0.0296702	0.97033	0.16693	0.155068	7.52935	48.6098
SLC6A4	0.0300208	0.969979	4.49456	4.68122	61.3642	13.1007
MPI	0.0301619	0.969838	0.262851	0.262083	174.041	664.097
EFCAB7	0.0302887	0.969711	0.243139	0.240008	40.1565	167.345
AFAP1L2	0.0302917	0.969708	0.109291	0.0878043	2.50978	28.6877
MUC20	0.0302917	0.969708	0.109291	0.0878043	2.50978	28.6877
ATP8A1	0.0304454	0.969555	0.0821937	0.0547109	1.25489	23.1096
NXPE2	0.0307015	0.969299	18.8685	1255.89	12.5489	0
TNF	0.0307015	0.969299	18.8685	1255.89	12.5489	0
MIR210HG	0.0307314	0.969269	0.141506	0.125706	4.71839	37.6048
PAQR4	0.0307881	0.969212	0.263011	0.262105	149.332	569.77
CNTNAP3P2	0.0310217	0.968978	3.45957	3.477	339.775	97.7136
FOS	0.0312829	0.968717	3.50987	3.53409	253.488	71.7193
TOB2P1	0.0320513	0.967949	4.97796	5.29149	46.4687	8.77366
FAHD2CP	0.0320947	0.967905	0.130324	0.112213	3.76468	33.6284
IER3	0.0321077	0.967892	3.58496	3.58538	15411.3	4298.38
CEBPZOS	0.0321562	0.967844	0.264713	0.264051	202.803	768.074
PPP1R13L	0.0322831	0.967717	0.257754	0.255977	74.0386	289.268
SLC3A2	0.0332219	0.966778	3.57338	3.5738	15199.3	4252.96
PRIMA1	0.0333976	0.966602	0.177996	0.167178	8.78424	52.5942
TMEM63A	0.0334016	0.966598	0.257353	0.255394	67.7642	265.361
SEMA3D	0.0335234	0.966477	0.202529	0.194746	13.8038	70.9224
GATS	0.0345118	0.965488	0.229266	0.224341	24.2947	108.328
FANCL	0.0345289	0.965471	0.258104	0.256163	67.7642	264.565
MAMDC4	0.0345353	0.965465	0.198243	0.189852	12.5489	66.1411
LOC100506314	0.0345536	0.965446	0.159682	0.146009	6.27446	43.0316
STAT4	0.0345536	0.965446	0.159682	0.146009	6.27446	43.0316
UBE2F-SCLY	0.0348731	0.965127	0.0415291	0.000616577	0	16.2086
AGO4	0.0350651	0.964935	0.25338	0.250888	52.0278	207.404
DYNC2LI1	0.035356	0.964644	0.255456	0.253119	56.4701	223.127
JUN	0.0357943	0.964206	3.3719	3.38183	565.956	167.345
CORO1A	0.0362091	0.963791	0.235507	0.231028	27.6076	119.532
AZIN2	0.0367641	0.963236	0.187522	0.177582	10.0391	56.5786
APOBEC3G	0.0371277	0.962872	0.137725	0.12041	4.14114	34.4651
TTLL6	0.0386017	0.961398	0.0422053	0.000627053	0	15.9376
CDKL2	0.038736	0.961264	0.0850396	0.056664	1.25489	22.3127
TCEA2	0.038965	0.961035	0.226941	0.221327	21.3332	96.4226
ATG16L2	0.0391634	0.960837	0.172644	0.160323	7.52935	47.016
TM7SF2	0.0393801	0.96062	0.267044	0.265718	102.901	387.284
RBBP8NL	0.0393859	0.960614	0.0426674	0.000627053	0	15.9376
HHIP-AS1	0.0397476	0.960252	11.3502	20.2305	16.3136	0.796881
TFAP2C	0.0398967	0.960103	0.218683	0.212081	17.5685	82.8757
BCYRN1	0.0404012	0.959599	3.72601	3.78891	114.973	30.3373
MYH10	0.0411205	0.95888	0.269915	0.269558	381.487	1415.26
C4orf33	0.0412098	0.95879	0.241901	0.237759	30.1174	126.704
CDCP1	0.0416399	0.95836	3.50542	3.50587	13619.4	3884.74
LSMEM1	0.041814	0.958186	4.84563	5.14901	45.1761	8.76569
SLC16A10	0.0434389	0.956561	0.220789	0.21414	17.5685	82.0788
CFAP44	0.0434437	0.956556	0.220712	0.21414	17.5685	82.0788
PDE3B	0.0441757	0.955824	0.265846	0.264003	72.7837	275.721
ZNF419	0.0443098	0.95569	3.83325	3.91666	93.1632	23.7789
AGAP6	0.0444605	0.95554	3.31659	3.32741	498.807	149.901
ADAM19	0.04464	0.95536	0.268679	0.26849	726.583	2706.21
GUSBP3	0.0447025	0.955298	0.0432195	0.000642791	0	15.5472
GPR183	0.0448316	0.955168	5.84921	6.54987	31.3723	4.78129
GFPT2	0.0451502	0.95485	0.260938	0.258488	53.9604	208.783
PHYHD1	0.0451785	0.954822	7.99166	10.3709	21.3332	2.04798
GYS1	0.045675	0.954325	0.273139	0.272734	338.821	1242.34
LDHD	0.04581	0.95419	0.115558	0.0929674	2.50978	27.094
IFNE	0.0462176	0.953782	7.5129	9.41333	22.5881	2.39064
HSD11B1L	0.0464804	0.95352	0.165723	0.151623	6.27446	41.4378
TAGLN	0.0465021	0.953498	3.30782	3.31934	465.565	140.251
ARRDC3	0.0471416	0.952858	3.31718	3.32001	1881.08	566.583
FDXACB1	0.0472334	0.952767	3.31475	3.32785	407.275	122.377
MKS1	0.0480381	0.951962	0.273274	0.272048	112.94	415.175
RDM1	0.0489347	0.951065	0.186355	0.175137	8.78424	50.2035
ZNF628	0.0491151	0.950885	3.40148	3.42819	215.841	62.9536
MROH8	0.0493192	0.950681	0.0880897	0.0587617	1.25489	21.5158
ACY1	0.0494374	0.950563	0.272632	0.271228	97.2541	358.597
B3GALT6	0.0495354	0.950465	3.27642	3.28343	737.877	224.721
CDH22	0.0514082	0.948592	0.178466	0.165947	7.52935	45.4222
WDR70	0.0514791	0.948521	0.276727	0.275818	151.842	550.541
CASC10	0.0515561	0.948444	0.178609	0.165947	7.52935	45.4222
KLHL22	0.0519977	0.948002	0.260649	0.257729	45.1761	175.314
LOC646736	0.0520936	0.947906	0.0443281	0.000660034	0	15.1407
GVQW2	0.0521997	0.9478	0.0900485	0.0604658	1.29254	21.5317
ZNHIT2	0.0527921	0.947208	3.27152	3.2828	463.055	141.048
ELF5	0.0531347	0.946865	0.0448125	0.000660034	0	15.1407
RALY-AS1	0.0531347	0.946865	0.0448125	0.000660034	0	15.1407
TMEM266	0.0531347	0.946865	0.0448125	0.000660034	0	15.1407
DUSP2	0.0531671	0.946833	3.26203	3.27168	537.094	164.158
NTSR1	0.0534466	0.946553	3.44329	3.4437	14160.2	4111.91
NPNT	0.0536714	0.946329	0.277071	0.275946	124.234	450.238
SLC44A3	0.0536949	0.946305	0.259211	0.25604	41.4114	161.767
LOC102723703	0.053801	0.946199	6.63274	7.85227	25.0978	3.18753
AP4B1-AS1	0.0539962	0.946004	17.3497	1149.23	11.4823	0
C21orf33	0.0544196	0.94558	0.278296	0.277837	302.429	1088.54
KNDC1	0.0549657	0.945034	0.214553	0.206336	13.8038	66.938
ZNF561-AS1	0.0549657	0.945034	0.214553	0.206336	13.8038	66.938
RASAL1	0.0560181	0.943982	0.260525	0.257308	41.4114	160.97
OSGIN1	0.0560809	0.943919	3.2426	3.24844	864.621	266.158
SOX7	0.0562381	0.943762	3.93703	4.05085	73.2104	18.0653
LOC100288798	0.0571479	0.942852	0.22005	0.212437	15.0587	70.9224
MR1	0.0572891	0.942711	0.268296	0.265832	55.2905	208.018
C6orf223	0.0573065	0.942693	0.267142	0.264596	52.7055	199.22
SREBF1	0.057495	0.942505	0.275013	0.274831	766.739	2789.88
HACD1	0.0580903	0.94191	0.24629	0.241455	26.3527	109.173
SEMA3A	0.0596166	0.940383	0.278079	0.276666	97.8816	353.815
FAM124B	0.0596339	0.940366	17.0817	1130.4	11.294	0
SNORD83B	0.0596339	0.940366	17.0817	1130.4	11.294	0
MT2A	0.059964	0.940036	3.37856	3.37914	9702.02	2871.15
PALM	0.0601085	0.939892	0.281154	0.280185	145.567	519.567
PARP9	0.0603063	0.939694	0.274146	0.2722	70.274	258.198
FAR2	0.0605311	0.939469	0.266496	0.263656	47.6859	180.892
KLHL23	0.0605714	0.939429	0.281649	0.281149	282.853	1006.09
HAGHL	0.0605817	0.939418	0.264288	0.261259	43.9212	168.142
ZDHHC16	0.0606492	0.939351	0.281935	0.281216	194.508	691.693
TCF7	0.0607331	0.939267	0.281733	0.28089	165.721	590.011
MTHFSD	0.0611191	0.938881	0.277162	0.275503	84.0778	305.206
POFUT2	0.061726	0.938274	3.21942	3.22424	1027.76	318.753
C2orf68	0.0617936	0.938206	0.273947	0.271893	66.5093	244.643
SEPT3	0.0619288	0.938071	0.281088	0.279927	121.436	433.838
CDKN2C	0.0623434	0.937657	0.264341	0.261224	42.6663	163.361
FITM2	0.0625911	0.937409	0.172069	0.157687	6.27446	39.8441
CAPN3	0.0627961	0.937204	0.0913667	0.0610207	1.25489	20.7189
SIX3	0.0634964	0.936504	0.0917073	0.0610207	1.25489	20.7189
SNORA67	0.0635806	0.936419	5.6136	6.28796	30.1174	4.78129
CTR9	0.0645207	0.935479	0.275608	0.275478	1057.87	3840.17
KLHDC8B	0.0645467	0.935453	0.279264	0.277687	87.8424	316.362
CSPG4	0.0645786	0.935421	0.282707	0.281612	129.254	459.004
LRRC45	0.066199	0.933801	0.28446	0.283698	184.469	650.255
MGC57346-CRHR1	0.0663777	0.933622	10.0382	16.6223	15.7865	0.94032
HTR1B	0.0664593	0.933541	0.160173	0.143404	5.01957	35.0628
ERO1B	0.0670827	0.932917	0.252222	0.247529	27.6076	111.563
HES2	0.0672029	0.932797	0.27103	0.268368	50.8608	189.546
BLOC1S5	0.0676995	0.932301	3.58726	3.65196	102.261	27.9944
LINC00641	0.0679747	0.932025	3.18965	3.19816	576.021	180.103
PRCAT47	0.0681763	0.931824	5.05934	5.50457	35.137	6.37505
FBF1	0.0684201	0.93158	0.264561	0.261105	38.9017	149.017
TYRO3	0.0685377	0.931462	0.285513	0.284889	225.881	792.897
PLSCR4	0.0689638	0.931036	0.144171	0.124612	3.76468	30.2815
TCF19	0.0689854	0.931015	0.285612	0.284739	163.136	572.958
SHMT1	0.0691217	0.930878	0.285377	0.284893	294.9	1035.15
DDR2	0.0693812	0.930619	4.86626	5.24326	37.6468	7.17193
RFPL3S	0.0696102	0.93039	7.65168	9.95161	19.9151	1.9922
SFXN2	0.0697897	0.93021	0.280194	0.278428	78.5562	282.168
SYT15	0.0699311	0.930069	0.255862	0.251412	29.4272	117.078
SUCNR1	0.0699889	0.930011	10.4624	18.6752	15.0587	0.796881
MANSC1	0.0700723	0.929928	10.5584	18.9246	14.9583	0.780944
FAM24B-CUZD1	0.0703306	0.929669	16.5111	1102.8	11.018	0
CFAP77	0.0703314	0.929669	0.0466759	0.000696677	0	14.3439
RASGEF1C	0.0703314	0.929669	0.0466759	0.000696677	0	14.3439
MYC	0.0714342	0.928566	3.36126	3.36167	13421.1	3992.38
LOC644285	0.0719463	0.928054	7.10858	8.8906	21.3332	2.39064
CATSPER3	0.0721608	0.927839	3.63343	3.7072	91.6071	24.7033
SLC38A7	0.0724674	0.927533	0.281948	0.280252	82.1327	293.093
ABCG4	0.0726292	0.927371	0.175518	0.160904	6.27446	39.0472
ANO4	0.0726292	0.927371	0.175518	0.160904	6.27446	39.0472
IL18R1	0.0726292	0.927371	0.175518	0.160904	6.27446	39.0472
PPP1R15A	0.0727469	0.927253	3.2005	3.20311	1873.55	584.911
TMEM129	0.0736315	0.926368	0.286682	0.285579	129.254	452.629
MAMDC2	0.0737841	0.926216	0.222317	0.213977	13.8038	64.5474
FAHD2B	0.0739658	0.926034	0.275917	0.273449	55.5415	203.141
HSD17B8	0.0740089	0.925991	0.251211	0.246129	25.0978	102.001
CEP170P1	0.0741284	0.925872	16.492	1088.99	10.8799	0
FCAR	0.0742034	0.925797	4.34855	4.57194	47.4349	10.3674
MUC3A	0.0742302	0.92577	0.284	0.282472	91.6071	324.331
ADAMTS7	0.0744253	0.925575	0.276922	0.274543	57.7501	210.377
DDB2	0.0753159	0.924684	0.288218	0.287648	248.469	863.819
CKLF	0.0754605	0.924539	0.278191	0.275902	60.2348	218.345
HEXDC	0.0761811	0.923819	0.272751	0.269792	46.431	172.126
KRT6A	0.0762383	0.923762	4.99657	5.42989	34.6601	6.37505
MTMR10	0.0768476	0.923152	0.286125	0.284741	101.646	357.003
TMEM116	0.0775052	0.922495	0.212496	0.202611	11.294	55.7817
TMSB15A	0.0778608	0.922139	0.283108	0.281233	75.2935	267.752
PYROXD2	0.0778788	0.922121	0.16363	0.146738	5.01957	34.2659
HR	0.0787541	0.921246	0.289712	0.289087	227.135	785.725
NPIPA2	0.0790811	0.920919	3.4037	3.44855	129.404	37.5172
NEBL	0.0796831	0.920317	0.290138	0.289434	202.038	698.068
MAMSTR	0.0798886	0.920111	0.0948969	0.0634603	1.25489	19.922
ZNF473	0.0801923	0.919808	3.15215	3.15608	1194.66	378.519
HCP5	0.0807974	0.919203	0.243984	0.237789	20.0783	84.4694
GPKOW	0.0811	0.9189	0.289329	0.288188	124.234	431.113
EPHX2	0.0811801	0.91882	0.282759	0.280679	67.7642	241.455
ANKRD20A3	0.0814468	0.918553	0.0479195	0.000716158	0	13.9534
NSFP1	0.0824265	0.917573	0.0480239	0.000717797	0	13.9215
ATG7	0.0826532	0.917347	0.288641	0.287282	104.156	362.581
GLDC	0.082788	0.917212	0.263326	0.259067	31.3723	121.126
CRIP2	0.0829919	0.917008	0.284274	0.282296	71.5288	253.408
RMI2	0.0840003	0.916	0.27702	0.274217	48.9408	178.501
CCDC189	0.0843071	0.915693	0.179282	0.164255	6.27446	38.2503
ZNF552	0.0844876	0.915512	0.276888	0.274002	48.0749	175.481
FAM188A	0.0850806	0.914919	0.289348	0.287955	101.646	353.018
PLCH2	0.0850979	0.914902	0.126432	0.101961	2.50978	24.7033
GJB3	0.0852144	0.914786	3.12748	3.13246	926.11	295.643
IGSF1	0.0856331	0.914367	4.06341	4.22962	53.9604	12.7501
NOC4L	0.0859418	0.914058	0.291591	0.29053	134.273	462.191
ZNF777	0.0864785	0.913522	3.12808	3.13218	1138.19	363.378
RCAN2	0.0864868	0.913513	0.215537	0.205547	11.294	54.9848
DOCK4	0.087206	0.912794	0.246289	0.240053	20.0783	83.6725
TAMM41	0.0872362	0.912764	3.12325	3.13297	479.369	153.001
PDLIM3	0.0887333	0.911267	0.252214	0.246565	22.5881	91.6413
IQCD	0.0890085	0.910992	0.191866	0.178469	7.52935	42.2347
KRT32	0.0890085	0.910992	0.191866	0.178469	7.52935	42.2347
GID4	0.0893597	0.91064	0.289419	0.287807	87.8424	305.237
TOM1L2	0.0893781	0.910622	0.292582	0.29142	124.234	426.331
SNORA73B	0.0911144	0.908886	5.1018	5.61585	31.3723	5.57817
GAS7	0.0911924	0.908808	0.258468	0.253394	25.6249	101.156
SCNN1A	0.0920967	0.907903	0.293868	0.293402	307.449	1047.9
ZNF177	0.092266	0.907734	3.33043	3.37083	134.6	39.9238
ZBED6	0.0923524	0.907648	3.10319	3.10847	857.091	275.721
COL9A2	0.0927229	0.907277	0.241648	0.23464	17.5685	74.9068
MTG1	0.092788	0.907212	0.278323	0.275244	45.1761	164.158
VRK3	0.0929593	0.907041	0.29456	0.2936	149.332	508.649
MLXIPL	0.0930917	0.906908	0.29249	0.291121	104.156	357.8
NT5E	0.0947248	0.905275	3.10256	3.10669	1094.27	352.222
CEND1	0.0948275	0.905173	0.0492862	0.000737627	0	13.547
CHURC1	0.0961663	0.903834	0.295032	0.293917	128.639	437.695
NUDT18	0.0966543	0.903346	0.263441	0.258611	27.6076	106.782
CBWD6	0.0967773	0.903223	3.09297	3.10236	484.401	156.133
BIRC3	0.0972423	0.902758	3.24275	3.27404	164.391	50.2035
FTH1	0.0972946	0.902705	3.47635	3.47641	109571	31518.4
PREX1	0.0983062	0.901694	0.282766	0.279996	50.1957	179.298
NAT14	0.0985077	0.901492	0.295514	0.294335	121.725	413.581
LYPLAL1	0.0996036	0.900396	0.291591	0.289744	77.8033	268.549
EBF4	0.101143	0.898857	0.247798	0.241131	18.8234	78.0944
RIMBP3	0.10161	0.89839	4.32786	4.57747	42.2397	9.21992
WBSCR27	0.102026	0.897974	0.256643	0.250929	22.5881	90.0476
TBC1D22A	0.102121	0.897879	0.296137	0.294811	109.552	371.626
C19orf57	0.102515	0.897485	0.0990759	0.0661031	1.25489	19.1252
PARP10	0.102515	0.897485	0.0990759	0.0661031	1.25489	19.1252
ERCC6-PGBD3	0.103353	0.896647	0.205585	0.19337	8.79679	45.5338
TFAP2A	0.103614	0.896386	0.288216	0.285801	58.9799	206.392
DHTKD1	0.104484	0.895516	0.297682	0.296534	125.64	423.718
MRAP2	0.104489	0.895511	0.205811	0.193568	8.78424	45.4222
PALM2-AKAP2	0.104985	0.895015	0.050614	0.000749971	0	13.3239
C7orf31	0.105107	0.894893	0.13081	0.105358	2.50978	23.9064
LEMD1-AS1	0.105962	0.894038	8.33863	12.1278	16.2509	1.33079
PBX1	0.106843	0.893157	0.2883	0.285778	56.4701	197.627
CDKN2AIP	0.10715	0.89285	3.05854	3.06584	598.584	195.236
ZNF664-FAM101A	0.108063	0.891937	15.3451	1019.97	10.1897	0
PPFIA4	0.108177	0.891823	0.228163	0.218852	12.5489	57.3755
LOXL2	0.108232	0.891768	0.297405	0.295972	101.646	343.456
MAP1LC3C	0.108783	0.891217	3.84222	3.98001	57.4992	14.4395
LIMCH1	0.108969	0.891031	0.280404	0.27693	40.1565	145.032
LOC100288152	0.10929	0.89071	0.256389	0.250283	21.3332	85.2663
ZNF233	0.109445	0.890555	4.08042	4.2714	47.6859	11.1563
BAAT	0.109613	0.890387	6.71872	8.36787	20.0783	2.39064
CDC37L1-AS1	0.110309	0.889691	6.7039	8.36787	20.0783	2.39064
ADCY3	0.110952	0.889048	0.2994	0.298983	347.605	1162.65
DGKA	0.111107	0.888893	0.29779	0.296263	95.3718	321.94
PCSK9	0.11159	0.88841	0.298672	0.298322	414.114	1388.17
FMO4	0.112827	0.887173	0.18675	0.171395	6.27446	36.6565
PRRT1	0.112827	0.887173	0.18675	0.171395	6.27446	36.6565
PICALM	0.114025	0.885975	0.297269	0.297017	573.486	1930.84
PELI3	0.114377	0.885623	0.290606	0.288101	56.4701	196.033
HGD	0.114528	0.885472	15.2948	1004.91	10.0391	0
SMYD2	0.114728	0.885272	0.301343	0.300239	133.019	443.066
SNORD33	0.11521	0.88479	15.1298	1004.91	10.0391	0
LOC105376360	0.115263	0.884737	15.2769	1003.66	10.0266	0
PLK3	0.115376	0.884624	3.04614	3.05014	1079.21	353.815
DAPK1	0.115971	0.884029	0.26764	0.262532	26.3527	100.407
TMOD1	0.115971	0.884029	0.26764	0.262532	26.3527	100.407
ZBED2	0.116159	0.883841	0.301006	0.300582	346.35	1152.29
SLC7A5	0.11625	0.88375	3.31534	3.3155	34501	10406
TCP10L	0.116698	0.883302	4.31266	4.57702	40.1565	8.76569
KLF11	0.116949	0.883051	3.04774	3.05907	382.742	125.11
RETSAT	0.117166	0.882834	0.300909	0.300524	381.487	1269.43
PITHD1	0.117759	0.882241	0.302105	0.30161	294.9	977.773
NOTUM	0.118199	0.881801	0.295054	0.29288	66.5093	227.111
ARMC3	0.118239	0.881761	0.156225	0.135289	3.76468	27.8908
ZNF214	0.118239	0.881761	0.156225	0.135289	3.76468	27.8908
GEM	0.118393	0.881607	3.03415	3.0433	468.075	153.798
TEKT3	0.118653	0.881347	5.97724	7.06736	22.5881	3.18753
PUS10	0.118896	0.881104	0.156462	0.135289	3.76468	27.8908
NUDT7	0.118917	0.881083	0.217883	0.206621	10.0391	48.6257
RIBC2	0.119363	0.880637	0.241549	0.233416	15.0587	64.5474
TMEM132B	0.119536	0.880464	0.136706	0.111469	2.66037	23.9463
LINC01068	0.120077	0.879923	9.62983	17.12	13.8038	0.796881
SLC22A18	0.120162	0.879838	0.279595	0.275639	35.137	127.501
RBPMS2	0.120413	0.879587	0.27955	0.275639	35.137	127.501
ABAT	0.120741	0.879259	0.278415	0.274371	33.8821	123.517
NEURL1B	0.121616	0.878384	0.30109	0.299609	97.8816	326.721
TSEN2	0.123741	0.876259	0.302983	0.301708	114.195	378.519
FAM208A	0.124819	0.875181	0.303518	0.303086	342.422	1129.81
SCG2	0.124918	0.875082	3.05399	3.05617	2014.1	659.021
ZNF564	0.126083	0.873917	3.02268	3.03386	384.399	126.696
TRIM9	0.126192	0.873808	0.261162	0.255049	21.3332	83.6725
CCS	0.126573	0.873427	0.293746	0.291168	55.2153	189.658
FAH	0.126573	0.873427	0.293746	0.291168	55.2153	189.658
PAX8-AS1	0.126753	0.873247	0.305648	0.304811	177.166	581.253
CCDC184	0.127376	0.872624	0.0522058	0.000783693	0	12.7501
ZNF385C	0.127376	0.872624	0.0522058	0.000783693	0	12.7501
CELF6	0.127542	0.872458	0.134894	0.108989	2.50978	23.1096
PLEKHD1	0.127542	0.872458	0.134894	0.108989	2.50978	23.1096
ATP6V1C2	0.127836	0.872164	0.135192	0.108989	2.50978	23.1096
LOC101928979	0.128472	0.871528	0.135186	0.108989	2.50978	23.1096
KCNH3	0.128547	0.871453	0.30527	0.304755	284.86	934.742
KIF5C	0.128876	0.871124	0.303187	0.3017	97.8941	324.498
TJP3	0.128943	0.871057	0.305764	0.304719	141.803	465.379
FAM117A	0.129097	0.870903	0.30286	0.301315	94.1169	312.377
HDAC11	0.129107	0.870893	0.298731	0.296645	69.0191	232.689
DVL2	0.130155	0.869845	0.305132	0.304685	327.527	1074.99
DHRS12	0.130276	0.869724	0.19082	0.175203	6.27446	35.8597
KRT20	0.130276	0.869724	0.19082	0.175203	6.27446	35.8597
SEMA6C	0.131049	0.868951	0.271926	0.266766	26.3527	98.8133
GRTP1	0.13135	0.86865	0.301241	0.299346	77.2763	258.174
TRIM16	0.131517	0.868483	3.03421	3.03656	1814.35	597.494
LINC00886	0.131705	0.868295	0.177723	0.159668	5.08231	31.8832
CCNE2	0.131761	0.868239	0.306904	0.306097	181.959	594.473
PTPRH	0.131995	0.868005	0.270132	0.264742	25.0978	94.8289
C8orf37	0.132423	0.867577	0.293587	0.290797	50.9737	175.314
PAPD4	0.132647	0.867353	0.306871	0.306293	257.253	839.913
TNFRSF10D	0.132687	0.867313	3.07282	3.07416	3326.77	1082.16
NMRK1	0.132735	0.867265	0.203176	0.189174	7.52935	39.8441
KAZALD1	0.132909	0.867091	0.228503	0.218194	11.294	51.7973
RMDN2	0.132909	0.867091	0.228503	0.218194	11.294	51.7973
DHRS13	0.133407	0.866593	0.291536	0.288489	46.431	160.97
LOC101928100	0.13434	0.86566	0.266032	0.260185	22.6006	86.8919
GPR1-AS	0.134758	0.865242	7.91771	11.3469	15.8367	1.38657
LINC00907	0.136725	0.863275	6.10601	7.3442	20.9567	2.84487
CD300LG	0.136778	0.863222	5.26953	5.9615	25.7504	4.31113
TMC5	0.136883	0.863117	0.303168	0.301318	79.4974	263.855
HMGCL	0.137596	0.862404	0.306937	0.305667	115.45	377.722
HS1BP3	0.137654	0.862346	0.304799	0.303185	90.3522	298.034
NKX3-1	0.139971	0.860029	0.291835	0.288614	43.9212	152.204
MS4A15	0.14087	0.85913	0.160704	0.139267	3.76468	27.094
SSU72	0.142072	0.857928	3.07835	3.07932	4625.53	1502.12
ZNF212	0.143111	0.856889	2.9736	2.97897	757.076	254.133
PLCE1	0.143751	0.856249	0.280498	0.275936	30.1174	109.173
PITPNM1	0.143844	0.856156	0.308939	0.308476	322.507	1045.51
ASPHD2	0.144141	0.855859	0.294439	0.291374	46.431	159.376
HIVEP3	0.145788	0.854212	0.301749	0.299416	62.7446	209.58
SNHG15	0.145916	0.854084	2.98226	2.98561	1234.81	413.581
ABCB6	0.147159	0.852841	0.309968	0.308792	125.489	406.409
CNTNAP1	0.147224	0.852776	0.285795	0.281638	33.8821	120.329
LOXL4	0.147354	0.852646	0.180042	0.161783	5.01957	31.0784
SHF	0.147967	0.852033	0.180249	0.161783	5.01957	31.0784
ATP2A3	0.148953	0.851047	0.311334	0.310348	151.842	489.285
H6PD	0.149143	0.850857	0.310173	0.308933	118.939	385.021
MBD5	0.149864	0.850136	2.98245	2.9954	317.488	105.985
KLK14	0.150075	0.849925	7.41092	10.1783	16.3136	1.59376
PKN3	0.15037	0.84963	0.311156	0.310605	268.547	864.616
FADS1	0.150394	0.849606	0.30497	0.304765	715.376	2347.33
KIAA1586	0.150406	0.849594	0.306259	0.304373	77.5021	254.651
DGCR5	0.150545	0.849455	0.217059	0.20432	8.78424	43.0316
ZNF746	0.151307	0.848693	2.97267	2.97597	1228.74	412.88
SLC35E4	0.151793	0.848207	0.285511	0.281249	32.6272	116.034
PALM3	0.151812	0.848188	0.289383	0.28548	36.3919	127.501
UBLCP1	0.152581	0.847419	0.311204	0.310718	304.939	981.423
SCAMP5	0.152652	0.847348	0.294406	0.291036	42.6663	146.626
SLC41A2	0.153002	0.846998	0.297514	0.294471	47.5981	161.663
TTYH3	0.154054	0.845946	0.311242	0.310798	337.566	1086.15
UNC93B1	0.154235	0.845765	0.312791	0.312107	219.606	703.646
SLC25A4	0.154319	0.845681	0.312679	0.31177	163.136	523.28
LINC01356	0.156417	0.843583	3.16276	3.20232	121.185	37.8359
IFT88	0.157723	0.842277	0.305723	0.30353	66.5093	219.142
SNORA8	0.158114	0.841886	4.38864	4.71908	33.8821	7.17193
ZNF469	0.158694	0.841306	2.96158	2.97435	319.997	107.579
MTURN	0.160578	0.839422	0.305002	0.302634	61.4897	203.205
STARD4	0.160621	0.839379	0.314002	0.313408	253.488	808.835
HECTD3	0.161423	0.838577	0.314513	0.313747	194.508	619.974
LEMD1	0.161612	0.838388	0.107339	0.072109	1.25489	17.5314
LOC100129534	0.161612	0.838388	0.107339	0.072109	1.25489	17.5314
LOC105377348	0.161612	0.838388	0.107339	0.072109	1.25489	17.5314
PHOSPHO2	0.161612	0.838388	0.107339	0.072109	1.25489	17.5314
ST8SIA6	0.161612	0.838388	0.107339	0.072109	1.25489	17.5314
C22orf29	0.16162	0.83838	0.314558	0.313717	176.99	564.192
TIGD1	0.162162	0.837838	2.98786	3.0053	237.112	78.8912
SCN4B	0.16321	0.83679	0.107732	0.072109	1.25489	17.5314
ST3GAL4-AS1	0.16321	0.83679	0.107732	0.072109	1.25489	17.5314
HES6	0.163247	0.836753	0.313524	0.312195	112.94	361.784
B4GALT5	0.163977	0.836023	3.15623	3.1565	17740.7	5620.39
SERPINC1	0.165079	0.834921	6.31299	7.84514	18.8234	2.39064
ABCC4	0.165347	0.834653	0.314395	0.31389	294.9	939.523
MIPOL1	0.165724	0.834276	0.297586	0.294233	42.6663	145.032
MIPEP	0.166509	0.833491	0.315714	0.314962	198.273	629.536
NEK1	0.167185	0.832815	0.314898	0.313701	124.234	396.05
TTC32	0.16724	0.83276	0.165447	0.143485	3.76468	26.2971
ZNF460	0.167469	0.832531	3.08852	3.12091	139.293	44.6254
DHRS11	0.167867	0.832133	0.300421	0.29732	46.431	156.189
ETV3	0.168775	0.831225	2.92182	2.92755	678.897	231.892
OR51B2	0.169113	0.830887	0.220941	0.208174	8.78424	42.2347
UPK1B	0.169627	0.830373	5.70274	6.73639	21.2077	3.13971
EPB41L4A	0.16974	0.83026	0.267922	0.261078	19.5512	74.9148
CDRT1	0.169913	0.830087	0.055493	0.000835895	0	11.9532
CXXC4	0.169913	0.830087	0.055493	0.000835895	0	11.9532
ERCC5	0.170821	0.829179	2.94647	2.96017	291.085	98.3272
PPM1M	0.170881	0.829119	0.299643	0.296372	43.9212	148.22
ZNF474	0.171976	0.828024	5.23721	5.97159	23.8429	3.98441
EIF3C	0.172546	0.827454	2.92562	2.93617	370.758	126.266
NPTXR	0.172757	0.827243	0.317183	0.31642	196.027	619.535
RARA-AS1	0.172855	0.827145	0.0560922	0.000835895	0	11.9532
WNT4	0.172855	0.827145	0.0560922	0.000835895	0	11.9532
TRIM10	0.17302	0.82698	0.199701	0.183349	6.27446	34.2659
PITPNM3	0.173066	0.826934	0.266677	0.259677	18.8234	72.5162
SETD1B	0.173315	0.826685	2.94512	2.94764	1576.14	534.707
SON	0.173452	0.826548	3.13441	3.13469	16988.7	5419.59
EGR2	0.173831	0.826169	3.633	3.75999	53.9604	14.3439
MTERF2	0.173896	0.826104	0.284477	0.279465	27.6076	98.8133
HPCAL4	0.174465	0.825535	0.306789	0.304175	56.4701	185.673
FLJ41200	0.175157	0.824843	14.0798	919.581	9.18581	0
MICALL2	0.175359	0.824641	0.313987	0.312299	87.8424	281.299
IGF2BP3	0.175629	0.824371	0.31228	0.312027	588.544	1886.22
TBC1D31	0.176612	0.823388	0.314898	0.313258	91.6071	292.455
C2CD4C	0.176731	0.823269	0.283206	0.277974	26.3527	94.8289
FMNL3	0.17704	0.82296	0.283277	0.278044	26.3527	94.805
GTF2H2C	0.177204	0.822796	3.02575	3.05261	161.178	52.7934
TOPORS	0.179035	0.820965	0.318813	0.317991	184.469	580.13
RAB28	0.179685	0.820315	0.313898	0.312052	80.3131	257.393
KAT2B	0.179821	0.820179	0.281825	0.276352	25.0978	90.8445
MTHFR	0.180919	0.819081	0.314676	0.312897	83.4629	266.764
ATP2B4	0.181818	0.818182	0.316544	0.316165	394.036	1246.32
PFKFB2	0.183616	0.816384	0.317248	0.315762	100.391	317.956
ATAD3C	0.183721	0.816279	4.00456	4.22934	39.1275	9.24382
FAM132B	0.184294	0.815706	0.291971	0.287429	31.3723	109.173
CCDC24	0.184986	0.815014	0.307636	0.304831	52.7055	172.923
SERTAD1	0.185501	0.814499	2.90545	2.90901	1077.95	370.55
PSD4	0.185757	0.814243	0.314867	0.31296	77.8033	248.627
C12orf60	0.186279	0.813721	0.269611	0.262562	18.8234	71.7193
RAB40C	0.186332	0.813668	2.89006	2.89717	533.329	184.08
PLA2G7	0.18699	0.81301	0.298702	0.294891	37.5589	127.389
FEM1A	0.188116	0.811884	2.9654	2.96672	3075.74	1036.74
RGS9	0.188203	0.811797	0.14457	0.117059	2.50978	21.5158
SH2D3C	0.188203	0.811797	0.14457	0.117059	2.50978	21.5158
OSBP2	0.189424	0.810576	0.320041	0.318833	124.234	389.675
TNS3	0.189713	0.810287	0.320161	0.318914	121.725	381.706
LONRF2	0.190168	0.809832	0.313751	0.311568	67.7767	217.557
SPTBN4	0.190272	0.809728	0.225267	0.212176	8.78424	41.4378
LOC730102	0.190824	0.809176	0.284364	0.278798	25.0978	90.0476
TSNAX-DISC1	0.191212	0.808788	5.68095	6.75604	20.3543	3.00424
PLEKHA8	0.191461	0.808539	0.320884	0.319775	135.528	423.845
ALAD	0.191489	0.808511	0.318961	0.317414	97.8816	308.393
RNF5	0.192798	0.807202	0.0571113	0.000861726	0	11.5946
AP3S2	0.193038	0.806962	2.90361	2.90642	1378.5	474.288
ATG10	0.193834	0.806166	0.310678	0.308024	55.3784	179.808
EIF4EBP1	0.194109	0.805891	2.93182	2.9336	2199.83	749.865
STARD7-AS1	0.194549	0.805451	0.215903	0.201246	7.52935	37.4534
ZCCHC12	0.194755	0.805245	0.248632	0.238744	12.5489	52.5942
C11orf45	0.194886	0.805114	0.248745	0.238744	12.5489	52.5942
PPIL2	0.195306	0.804694	0.321367	0.320816	273.541	852.663
TDRD7	0.196332	0.803668	0.32157	0.320307	120.47	376.128
SLC30A4	0.196381	0.803619	0.275116	0.268419	20.1034	74.9228
ARAP3	0.196444	0.803556	0.321487	0.320251	121.725	380.112
RHOBTB3	0.196803	0.803197	0.312866	0.312701	904.024	2891.04
LINC01278	0.197144	0.802856	0.2975	0.293291	33.8821	115.548
DLEU2L	0.197186	0.802814	0.29317	0.288485	30.1174	104.423
TXNDC2	0.197935	0.802065	8.83901	15.5648	12.5489	0.796881
IQCE	0.198219	0.801781	0.321946	0.321415	287.37	894.101
KIAA1024	0.198851	0.801149	2.9966	3.02412	151.842	50.2035
PLCG1	0.199468	0.800532	0.321498	0.321038	331.292	1031.96
CSTA	0.199491	0.800509	2.96952	2.9939	169.41	56.5786
PAOX	0.200189	0.799811	0.189763	0.170525	5.01957	29.4846
FNDC4	0.200349	0.799651	0.243274	0.232499	11.294	48.6098
STARD9	0.201725	0.798275	0.311999	0.309238	53.9604	174.517
FUZ	0.202036	0.797964	0.112244	0.0755407	1.25489	16.7345
NRG4	0.202036	0.797964	0.112244	0.0755407	1.25489	16.7345
PLD2	0.202996	0.797004	0.323891	0.323093	189.489	586.505
LINC01311	0.203719	0.796281	3.76109	3.93426	43.9212	11.1563
ZNF142	0.203916	0.796084	2.90755	2.90955	1917.48	659.021
SLC35A4	0.204014	0.795986	0.322855	0.322356	306.194	949.882
KRCC1	0.204948	0.795052	0.305691	0.302184	41.4114	137.064
KRT81	0.206795	0.793205	8.76368	15.4248	12.436	0.796881
EBF2	0.207071	0.792929	0.256818	0.247596	13.8038	55.7817
SDE2	0.208453	0.791547	2.90109	2.90307	1928.33	664.232
OXCT2P1	0.210567	0.789433	6.5555	8.55602	16.4391	1.91252
PRDM15	0.211688	0.788312	2.84828	2.85383	666.348	233.486
ARMCX4	0.211991	0.788009	13.508	879.424	8.78424	0
CSF2	0.211991	0.788009	13.508	879.424	8.78424	0
XCL1	0.211991	0.788009	13.508	879.424	8.78424	0
ZBED5-AS1	0.212213	0.787787	0.284083	0.277987	22.5881	81.2819
NRBP2	0.212671	0.787329	0.322307	0.32055	86.5876	270.143
FCGBP	0.212738	0.787262	0.229458	0.216336	8.78424	40.6409
SCLY	0.212785	0.787215	0.325655	0.324595	143.058	440.747
SAMD9	0.213944	0.786056	0.322887	0.32122	90.3522	281.299
CBWD5	0.214569	0.785431	2.92949	2.93069	3257.5	1111.51
LINC00326	0.215026	0.784974	0.27576	0.268528	18.8234	70.1256
MIPEPP3	0.215129	0.784871	0.275678	0.268528	18.8234	70.1256
SNORA5A	0.21552	0.78448	13.3665	879.424	8.78424	0
SRD5A2	0.21552	0.78448	13.3665	879.424	8.78424	0
PHF14	0.216445	0.783555	2.84707	2.8564	391.526	137.064
ZFYVE16	0.218057	0.781943	0.326684	0.326052	243.449	746.678
DGUOK-AS1	0.218366	0.781634	0.264129	0.255492	15.0587	58.9692
TTC19	0.219634	0.780366	0.324122	0.323749	406.585	1255.88
RHNO1	0.219685	0.780315	0.327325	0.32655	196.052	600.394
CD68	0.220788	0.779212	2.95393	2.98043	152.118	51.0323
SNORD76	0.220848	0.779152	4.50762	4.94216	27.6076	5.57817
NDRG1	0.222375	0.777625	2.92789	2.92895	3683.11	1257.48
NES	0.223226	0.776774	0.328278	0.327414	178.195	544.27
SEPP1	0.223237	0.776763	0.297144	0.292163	28.8625	98.8133
ARHGEF40	0.223411	0.776589	0.311304	0.307961	43.9212	142.642
CDK18	0.224137	0.775863	0.32537	0.323723	92.862	286.877
LRRIQ1	0.224181	0.775819	0.059222	0.000895549	0	11.1563
NYNRIN	0.224181	0.775819	0.059222	0.000895549	0	11.1563
RIN2	0.224181	0.775819	0.059222	0.000895549	0	11.1563
TRANK1	0.224181	0.775819	0.059222	0.000895549	0	11.1563
CCBE1	0.225228	0.774772	3.67882	3.84172	44.2349	11.507
FAM86B2	0.225357	0.774643	0.0596985	0.000893	0	11.1882
PCBP3	0.226559	0.773441	0.149948	0.121559	2.50978	20.7189
TTC28	0.227088	0.772912	8.31688	13.9295	12.5615	0.892507
ZNF551	0.227122	0.772878	0.327369	0.325943	107.657	330.315
SRGAP3	0.227129	0.772871	0.292056	0.2864	25.0978	87.6569
VASH2	0.227303	0.772697	0.320009	0.317578	61.4897	193.642
ZNF282	0.227443	0.772557	2.86083	2.86316	1606.26	561.004
SLC24A4	0.227821	0.772179	5.25364	6.11647	21.1073	3.44253
FANCD2	0.227849	0.772151	0.324373	0.324061	486.609	1501.62
SLIT2	0.228243	0.771757	0.241084	0.229106	10.0391	43.8524
EBLN2	0.229316	0.770684	4.70498	5.24031	25.0978	4.78129
IL22RA1	0.230786	0.769214	0.278815	0.271614	18.8234	69.3287
RDH16	0.231032	0.768968	6.86438	9.39585	15.0587	1.59376
OSER1	0.231164	0.768836	2.85341	2.85583	1513.4	529.926
COL4A6	0.232364	0.767636	0.175826	0.152739	3.76468	24.7033
DNAH6	0.232364	0.767636	0.175826	0.152739	3.76468	24.7033
CCDC9	0.23281	0.76719	2.81817	2.82352	664.49	235.335
FBXL2	0.234304	0.765696	0.316418	0.313388	48.9408	156.189
KIAA0922	0.234551	0.765449	0.330325	0.329374	160.626	487.691
LINC01448	0.234593	0.765407	6.16466	7.81875	16.8908	2.15158
LRCH3	0.234896	0.765104	0.32692	0.325195	87.8424	270.143
ZNF793	0.234919	0.765081	2.90921	2.93296	165.144	56.2997
MST1R	0.236239	0.763761	0.330644	0.329859	194.508	589.692
DTX3L	0.23678	0.76322	0.330074	0.328859	125.602	381.953
CCDC40	0.236781	0.763219	0.267804	0.258991	15.0587	58.1723
ZNF658B	0.237115	0.762885	0.289242	0.283008	22.5881	79.8395
CDKN2AIPNL	0.237617	0.762383	0.3307	0.330001	218.565	662.336
SFXN5	0.237707	0.762293	0.320492	0.317814	56.4701	177.705
YBEY	0.238137	0.761863	0.325615	0.323609	75.2935	232.689
ZNF574	0.23831	0.76169	2.83986	2.84238	1451.91	510.801
SRBD1	0.238429	0.761571	0.331131	0.330392	209.567	634.318
GDF11	0.238454	0.761546	0.32163	0.31906	58.9799	184.876
SFR1	0.2388	0.7612	0.331189	0.330368	186.377	564.168
COL13A1	0.239378	0.760622	0.283816	0.27698	20.0783	72.5162
DUSP12	0.240094	0.759906	2.82719	2.83026	1168.3	412.785
CCDC168	0.241676	0.758324	5.90726	7.32241	17.5685	2.39064
LYNX1	0.242177	0.757823	0.305556	0.30112	32.6272	108.376
ITIH5	0.242255	0.757745	3.99183	4.25013	34.0703	8.00866
KANK2	0.242948	0.757052	0.329005	0.328612	392.806	1195.37
EAF2	0.24314	0.75686	0.251399	0.240378	11.294	47.016
DMBX1	0.24538	0.75462	0.264273	0.254884	13.8164	54.2357
MCC	0.245604	0.754396	0.332542	0.331651	171.983	518.586
SMARCA2	0.246671	0.753329	0.324113	0.321639	61.5148	191.275
ZNF503-AS2	0.246832	0.753168	0.225142	0.210187	7.52935	35.8597
C14orf142	0.246859	0.753141	0.32089	0.31802	52.7055	165.751
ZNF572	0.247228	0.752772	0.282109	0.274772	18.8234	68.5318
CYP4F12	0.248125	0.751875	0.117395	0.0791572	1.25489	15.9695
KRT23	0.248819	0.751181	0.33292	0.331849	143.058	431.113
TRIQK	0.249077	0.750923	0.326636	0.324419	69.0191	212.767
NLRP4	0.250203	0.749797	0.11762	0.0793154	1.25489	15.9376
TRAF1	0.250203	0.749797	0.11762	0.0793154	1.25489	15.9376
TSACC	0.250203	0.749797	0.11762	0.0793154	1.25489	15.9376
TSNAXIP1	0.250203	0.749797	0.11762	0.0793154	1.25489	15.9376
CRAT	0.251848	0.748152	0.33267	0.331359	116.705	352.222
GTF2H2B	0.251937	0.748063	0.333942	0.33307	178.107	534.763
UBE3D	0.252305	0.747695	0.32335	0.32069	56.4701	176.111
GATM	0.252404	0.747596	0.118046	0.0793154	1.25489	15.9376
C17orf80	0.253253	0.746747	0.331928	0.331469	337.566	1018.41
LOC113230	0.253304	0.746696	0.245609	0.233475	10.0391	43.0316
ST3GAL6	0.253488	0.746512	0.320423	0.317338	48.9408	154.244
KALRN	0.25363	0.74637	0.245747	0.233475	10.0391	43.0316
ANKRD10	0.253764	0.746236	2.85085	2.85242	2361.71	827.96
NMNAT3	0.254757	0.745243	0.292687	0.286409	22.5881	78.8912
PROM2	0.255046	0.744954	0.316063	0.312439	41.2859	132.163
SEMA4G	0.255947	0.744053	0.33261	0.331124	102.901	310.784
PXMP2	0.25662	0.74338	0.332256	0.330635	95.3718	288.471
TMEM167B	0.256635	0.743365	0.334277	0.333076	129.254	388.081
C1orf109	0.256832	0.743168	2.83021	2.83219	1813.32	640.246
KCNS3	0.257927	0.742073	0.318423	0.315	43.9212	139.454
PSAT1	0.259408	0.740592	2.96887	2.96925	10810.9	3640.95
SYNGR1	0.261561	0.738439	0.331308	0.329388	80.3131	243.846
DPH6	0.263049	0.736951	0.322777	0.31979	50.1957	156.986
PELO	0.263554	0.736446	2.82569	2.82754	1928.77	682.13
PRELID2	0.263685	0.736315	0.32658	0.324031	59.256	182.892
ACBD4	0.264186	0.735814	0.275617	0.267143	15.7991	59.1684
JUNB	0.26457	0.73543	2.81247	2.81465	1635.12	580.926
DUSP22	0.265472	0.734528	0.330692	0.328576	72.7837	221.533
MYO19	0.267906	0.732094	0.328388	0.328173	716.543	2183.45
SKAP1	0.269174	0.730826	0.314821	0.310725	36.3919	117.142
GGT8P	0.270556	0.729444	4.66752	5.23319	23.479	4.47847
MAP3K14-AS1	0.270561	0.729439	0.155742	0.126419	2.50978	19.922
EDRF1	0.270962	0.729038	0.334115	0.333714	383.997	1150.7
ZNF492	0.270997	0.729003	3.57035	3.72601	43.0804	11.5548
ZMYND15	0.271398	0.728602	0.18152	0.157828	3.76468	23.9064
C1S	0.272148	0.727852	4.17739	4.52189	28.8625	6.37505
PXN-AS1	0.272289	0.727711	0.290211	0.283203	20.0783	70.9224
SNAI3	0.272633	0.727367	0.181787	0.157828	3.76468	23.9064
ISL2	0.272687	0.727313	2.84678	2.86875	166.901	58.1723
UNC5A	0.272743	0.727257	0.332425	0.330397	75.2935	227.908
PLEKHO1	0.273372	0.726628	0.306918	0.301901	28.8625	95.6258
PKD2	0.273842	0.726158	0.337215	0.335975	124.234	369.793
STARD13	0.274526	0.725474	0.283565	0.275696	17.5685	63.7505
GPR153	0.275168	0.724832	0.303457	0.298006	26.3527	88.4538
FAM86C2P	0.275268	0.724732	0.318914	0.315202	40.0311	127.023
FLJ20021	0.275578	0.724422	0.325795	0.322867	51.4506	159.376
ZNF567	0.276324	0.723676	2.75795	2.7657	434.193	156.986
CFAP43	0.276794	0.723206	0.230159	0.214963	7.52935	35.0628
ZNRD1-AS1	0.277386	0.722614	0.230332	0.214963	7.52935	35.0628
SERPINB1	0.278029	0.721971	0.33605	0.335608	348.408	1038.16
EGR3	0.279627	0.720373	3.52601	3.67219	43.9212	11.9532
MEFV	0.279707	0.720293	3.67316	3.85961	38.7511	10.0327
KBTBD3	0.279793	0.720207	0.294543	0.287954	21.3332	74.11
SLC25A1	0.280111	0.719889	0.33421	0.333884	478.114	1432
ARPIN	0.28144	0.71856	0.338357	0.337041	117.307	348.07
SESN2	0.283281	0.716719	2.76587	2.76912	1041.56	376.128
STAC2	0.284013	0.715987	5.18099	6.08622	19.4508	3.18753
ALDH1A3	0.28525	0.71475	0.319618	0.319544	2078.1	6503.35
PTPN18	0.286539	0.713461	0.340048	0.338956	141.803	418.371
TRIM69	0.286944	0.713056	4.30349	4.7176	26.3527	5.57817
IL10RB	0.287006	0.712994	0.339537	0.338253	120.495	356.246
LURAP1L	0.287386	0.712614	3.04712	3.10099	81.568	26.2971
KLRD1	0.287755	0.712245	3.1879	3.26566	63.5979	19.4678
INE1	0.288115	0.711885	3.78399	4.00361	35.1244	8.76569
KDM4B	0.288171	0.711829	0.340535	0.339562	159.371	469.363
RPS6KA1	0.288313	0.711687	0.337161	0.336766	395.291	1173.81
GPR83	0.288569	0.711431	4.4175	4.87833	25.0351	5.12395
PCDHB14	0.288751	0.711249	5.1595	6.07052	19.4006	3.18753
AFAP1L1	0.289448	0.710552	0.299115	0.292827	22.5881	77.162
LRSAM1	0.289455	0.710545	0.340542	0.339429	139.293	410.394
UPK1A-AS1	0.28986	0.71014	0.219528	0.202148	6.27446	31.0784
HOTAIR	0.29116	0.70884	0.0634884	0.000964371	0	10.3595
LINC00634	0.29116	0.70884	0.0634884	0.000964371	0	10.3595
ANKRD13A	0.291878	0.708122	0.340152	0.338797	114.195	337.081
NANP	0.292865	0.707135	0.339436	0.337898	100.429	297.237
PPP4R4	0.293062	0.706938	0.302329	0.296328	23.8429	80.485
IL12RB1	0.293207	0.706793	4.68248	5.28354	22.3998	4.23144
GLB1L	0.294289	0.705711	0.289015	0.28131	18.1708	64.6191
HOMEZ	0.295287	0.704713	0.34122	0.339973	124.41	365.96
LINC01137	0.295434	0.704566	0.064168	0.000964371	0	10.3595
SIX2	0.295434	0.704566	0.064168	0.000964371	0	10.3595
ZFAND2A	0.295875	0.704125	2.73165	2.7383	493.173	180.095
TMCO4	0.296721	0.703279	0.338885	0.337129	87.8424	260.58
DDX28	0.297796	0.702204	2.73969	2.74359	848.307	309.19
P3H1	0.298387	0.701613	0.342386	0.341525	180.704	529.129
FTL	0.298824	0.701176	3.08965	3.08971	65492.8	21197
PDE9A	0.298974	0.701026	0.342122	0.340943	131.764	386.487
MTRNR2L3	0.299396	0.700604	2.73584	2.7458	331.467	120.712
C3orf18	0.300259	0.699741	0.33157	0.328752	53.9604	164.158
SESTD1	0.300806	0.699194	0.342659	0.341885	200.783	587.302
NLRP14	0.30186	0.69814	4.47613	4.9784	23.8429	4.78129
ANP32A-IT1	0.302007	0.697993	6.38587	8.60073	14.4689	1.67345
NGFR	0.302432	0.697568	2.72291	2.72869	569.721	208.783
CACNA1A	0.303053	0.696947	0.20585	0.185566	5.01957	27.094
PBX3	0.304114	0.695886	0.321292	0.317197	36.3919	114.751
ENHO	0.304771	0.695229	0.30898	0.303473	26.3527	86.8601
TRIM2	0.304815	0.695185	0.340352	0.339931	368.938	1085.35
STK38	0.304957	0.695043	0.341163	0.340699	338.821	994.508
SRRM1	0.305053	0.694947	2.89006	2.89053	8224.93	2845.47
RNF144A-AS1	0.306115	0.693885	6.98367	10.2275	13.0509	1.26704
MYBPH	0.306182	0.693818	0.123536	0.0834871	1.25489	15.1407
SCN4A	0.306182	0.693818	0.123536	0.0834871	1.25489	15.1407
SEPT5-GP1BB	0.30714	0.69286	0.29853	0.291752	20.894	71.6396
LINC01012	0.308055	0.691945	3.03129	3.08782	77.7029	25.1575
LOC440446	0.308082	0.691918	3.55311	3.7194	39.9809	10.742
HMG20B	0.308931	0.691069	0.339394	0.339053	455.526	1343.54
ZNF669	0.311507	0.688493	2.71726	2.72652	354.018	129.836
MPP2	0.311699	0.688301	0.344642	0.343543	141.803	412.785
EPGN	0.312385	0.687615	3.6193	3.80536	37.5087	9.84945
ANKAR	0.313178	0.686822	8.00196	14.0095	11.294	0.796881
LINC00824	0.314215	0.685785	12.2393	790.327	7.89327	0
MXD1	0.314219	0.685781	2.75611	2.77269	203.293	73.3131
PLCB4	0.31428	0.68572	0.290663	0.282764	17.5685	62.1567
ST3GAL3	0.315048	0.684952	0.187874	0.163268	3.76468	23.1096
CCDC113	0.315422	0.684578	0.345155	0.343987	133.571	388.32
POU4F3	0.315824	0.684176	7.96464	14.0095	11.294	0.796881
SNORA16A	0.315824	0.684176	7.96464	14.0095	11.294	0.796881
HAUS5	0.31637	0.68363	0.34542	0.344646	201.586	584.927
TUBB6	0.316492	0.683508	0.338861	0.338586	568.491	1679.04
CYB5R2	0.317677	0.682323	0.334807	0.331975	53.9604	162.564
PIR	0.318081	0.681919	0.345647	0.344895	207.71	602.259
FBXW9	0.318754	0.681246	0.332029	0.328841	47.6859	145.032
PC	0.320506	0.679494	0.338028	0.335527	61.4897	183.283
PRICKLE2-AS3	0.323174	0.676826	3.91014	4.1943	30.0798	7.16396
GOLGA6L17P	0.323691	0.676309	12.0592	786.562	7.85562	0
PFKFB4	0.325022	0.674978	0.347123	0.346269	183.214	529.129
PFDN2	0.325143	0.674857	2.7768	2.77806	2740.68	986.539
ABLIM3	0.326088	0.673912	0.343966	0.342145	85.3327	249.424
PHF7	0.326111	0.673889	0.225174	0.207466	6.27446	30.2815
LGR4	0.32664	0.67336	0.339892	0.337482	63.9995	189.658
ZNF317	0.326748	0.673252	2.78154	2.78272	2951.51	1060.65
TMEM243	0.326763	0.673237	0.338096	0.335403	57.725	172.126
SYNC	0.326941	0.673059	0.225375	0.207466	6.27446	30.2815
MRGPRX3	0.32754	0.67246	3.23563	3.33312	52.9062	15.8659
OLFML2B	0.328812	0.671188	0.273256	0.262613	12.5489	47.8129
FAM86C1	0.329169	0.670831	0.34318	0.341154	76.5735	224.473
RBM4B	0.329678	0.670322	0.347646	0.34645	130.772	377.483
C18orf32	0.329971	0.670029	3.04	3.10279	70.5877	22.743
FLJ32255	0.330498	0.669502	5.01969	5.88999	18.8234	3.18753
ZC3H7A	0.33068	0.66932	0.347202	0.346589	258.508	745.881
SNORA52	0.33176	0.66824	5.0114	5.88999	18.8234	3.18753
KANK3	0.333994	0.666006	0.320002	0.315022	30.1174	95.6258
CCDC94	0.337525	0.662475	2.71546	2.71789	1327.68	488.488
HERC3	0.33808	0.66192	0.335738	0.332495	47.6859	143.439
CLTCL1	0.339298	0.660702	0.331093	0.327276	40.1565	122.72
LOC344887	0.339364	0.660636	6.31784	8.61338	13.8038	1.59376
C3orf33	0.339951	0.660049	2.69662	2.70854	266.966	98.5583
TRDMT1	0.340109	0.659891	0.339035	0.336146	53.8349	160.173
RBM48	0.34044	0.65956	2.68073	2.68577	620.13	230.888
PAG1	0.340782	0.659218	0.295027	0.286906	17.4305	60.7781
DUSP4	0.341236	0.658764	2.82204	2.82264	5949.44	2107.75
VCPKMT	0.341456	0.658544	2.6839	2.69352	326.272	121.126
TMEM185B	0.342021	0.657979	2.71639	2.71857	1496.99	550.645
VPS13C	0.342758	0.657242	0.350419	0.349323	144.99	415.08
CXorf40B	0.343095	0.656905	2.67732	2.68219	646.684	241.096
LINC00511	0.34343	0.65657	0.240893	0.225196	7.52935	33.469
LOC100130872	0.344393	0.655607	11.9177	767.739	7.66739	0
STS	0.344623	0.655377	0.287241	0.278031	15.0587	54.1879
HIVEP2	0.345329	0.654671	2.68917	2.70123	264.782	98.0164
CYB5R1	0.346508	0.653492	0.34853	0.346845	92.862	267.752
ARHGEF28	0.346626	0.653374	0.326605	0.322173	33.8821	105.188
DACT3	0.346782	0.653218	0.269394	0.257856	11.294	43.8285
RABGGTB	0.346817	0.653183	2.81538	2.81599	5901.76	2095.8
LOC100134868	0.346925	0.653075	0.0741793	0.0119386	0.11294	10.2877
CT45A6	0.347841	0.652159	11.8819	765.229	7.64229	0
PRKCH	0.348568	0.651432	0.350481	0.349122	115.45	330.706
ZNF701	0.349007	0.650993	2.7193	2.73695	186.778	68.2369
BNIP3	0.349452	0.650548	0.350832	0.350161	237.175	677.349
NRIP2	0.349991	0.650009	9.94368	34.3121	8.80934	0.247033
LOC101928446	0.350605	0.649395	7.69929	13.4026	11.018	0.812819
ZBED8	0.351726	0.648274	0.333201	0.329415	40.1565	121.923
KLHDC2	0.351872	0.648128	0.352045	0.350961	146.822	418.363
SMUG1	0.352224	0.647776	0.351954	0.350783	135.88	387.38
TAF7	0.352424	0.647576	2.75611	2.75721	3078.25	1116.43
AAED1	0.352771	0.647229	0.347631	0.345569	76.5484	221.533
P4HTM	0.35288	0.64712	0.352092	0.351141	165.646	471.754
GATA2-AS1	0.353054	0.646946	0.324909	0.320141	31.3723	98.0164
FHOD3	0.354156	0.645844	0.341474	0.338614	53.9604	159.376
BTN2A1	0.354931	0.645069	2.66631	2.67089	671.756	251.504
TRIM66	0.356464	0.643536	0.349659	0.347858	86.9766	250.053
PRPF39	0.356793	0.643207	2.70631	2.7083	1610.03	594.473
WDR78	0.356807	0.643193	0.25393	0.239844	8.78424	36.6565
SMAD6	0.357328	0.642672	0.254091	0.239844	8.78424	36.6565
TMEM45B	0.357825	0.642175	11.7059	761.465	7.60465	0
SRXN1	0.358325	0.641675	2.81781	2.81832	6888.1	2444.03
SEPT10	0.359089	0.640911	0.343875	0.343644	676.387	1968.3
ZC3H12D	0.359802	0.640198	3.24356	3.35182	48.0749	14.3359
ABCA7	0.360195	0.639805	0.353417	0.352569	188.234	533.91
ANKRD16	0.360381	0.639619	0.333869	0.32997	39.0146	118.257
SFXN3	0.361472	0.638528	0.35366	0.352802	186.1	527.512
ZNF668	0.36183	0.63817	2.65739	2.66214	651.289	244.643
LOC100505666	0.362101	0.637899	0.194377	0.169096	3.76468	22.3127
ACOXL	0.362759	0.637241	0.285073	0.275101	13.8038	50.2035
JMY	0.363394	0.636606	2.67635	2.67921	1086.74	405.613
AQP8	0.363574	0.636426	11.7211	753.935	7.52935	0
LOC101928105	0.363574	0.636426	11.7211	753.935	7.52935	0
RPA4	0.363574	0.636426	11.7211	753.935	7.52935	0
DENND3	0.363589	0.636411	0.343182	0.340315	53.9604	158.579
TCEANC2	0.364747	0.635253	0.350131	0.348115	78.5688	225.717
NOL12	0.364975	0.635025	2.6574	2.66162	723.106	271.673
ANAPC4	0.36692	0.63308	0.353478	0.352851	254.743	721.974
CD40	0.367065	0.632935	0.352962	0.351414	101.646	289.268
CAPS2	0.367195	0.632805	0.307222	0.300058	20.0783	66.938
C21orf62	0.368138	0.631862	3.42496	3.57882	39.0397	10.9013
SEPT5	0.368297	0.631703	0.332398	0.328088	35.5762	108.456
LOC101927164	0.368412	0.631588	11.5999	753.935	7.52935	0
SNORA27	0.368412	0.631588	11.5999	753.935	7.52935	0
SNORA55	0.368412	0.631588	11.5999	753.935	7.52935	0
SPRR2D	0.368412	0.631588	11.5999	753.935	7.52935	0
WFIKKN1	0.368412	0.631588	11.5999	753.935	7.52935	0
DIO3	0.369315	0.630685	0.130079	0.0881221	1.25489	14.3439
GSTA4	0.369315	0.630685	0.130079	0.0881221	1.25489	14.3439
NUTM2B	0.369978	0.630022	0.284372	0.274242	13.4022	48.8966
B4GALNT3	0.370218	0.629782	0.350124	0.34801	74.0386	212.767
FBXO24	0.370324	0.629676	0.0684171	0.00104465	0	9.56258
INSL3	0.370324	0.629676	0.0684171	0.00104465	0	9.56258
LOC101928489	0.370324	0.629676	0.0684171	0.00104465	0	9.56258
RORA-AS1	0.370324	0.629676	0.0684171	0.00104465	0	9.56258
INO80B-WBP1	0.370662	0.629338	2.64213	2.64899	443.692	167.489
MAP3K5	0.371278	0.628722	0.355208	0.354332	180.704	510.004
LOC101927969	0.371975	0.628025	11.5645	751.425	7.50425	0
ETV7	0.372033	0.627967	0.130543	0.0881221	1.25489	14.3439
PPP4R1L	0.37251	0.62749	2.94191	2.9963	74.0386	24.7033
C10orf76	0.37343	0.62657	0.354035	0.353453	271.421	767.931
KLF4	0.373497	0.626503	2.64834	2.65239	756.7	285.283
EVI5L	0.373872	0.626128	0.352876	0.351086	87.8424	250.221
GUCY1B2	0.374405	0.625595	0.168785	0.137406	2.50978	18.3283
LY6G5C	0.374405	0.625595	0.168785	0.137406	2.50978	18.3283
H19	0.374538	0.625462	0.297061	0.288461	16.3136	56.5786
PLAT	0.374956	0.625044	0.348649	0.34621	63.9995	184.876
CDKN1C	0.375405	0.624595	0.314743	0.308198	22.5881	73.3131
GTF2H3	0.375558	0.624442	0.348971	0.348678	543.092	1557.59
RBMXL1	0.376358	0.623642	0.355875	0.355079	199.013	560.494
NAB2	0.376993	0.623007	2.71327	2.7146	2459.59	906.054
CHML	0.37741	0.62259	0.355949	0.354689	125.477	353.783
RRS1	0.378525	0.621475	2.72428	2.72543	2871.19	1053.48
MYO5C	0.378903	0.621097	0.351879	0.351501	422.397	1201.71
KIAA1841	0.37931	0.62069	0.315179	0.308685	22.5253	72.9943
ARHGEF10L	0.38055	0.61945	0.353594	0.351722	84.0778	239.064
ATP8B3	0.380623	0.619377	0.343292	0.340051	47.6859	140.251
LOC101928738	0.382816	0.617184	8.62127	19.4302	9.47444	0.478129
AK9	0.383062	0.616938	0.282413	0.271667	12.5489	46.2191
ZDHHC11	0.383062	0.616938	0.282413	0.271667	12.5489	46.2191
IFT20	0.383142	0.616858	0.344407	0.341243	48.9408	143.439
ESRG	0.383267	0.616733	2.79574	2.79622	7187.73	2570.51
MCF2L	0.384352	0.615648	0.349395	0.346772	60.2348	173.72
APBB1	0.384902	0.615098	0.352758	0.350636	74.0386	211.174
FHAD1	0.384945	0.615055	0.282927	0.2722	12.5866	46.2669
TRIM6-TRIM34	0.386189	0.613811	0.188088	0.160699	3.28782	20.5117
DNAJC21	0.3873	0.6127	0.356317	0.355739	274.018	770.297
ELMOD2	0.387746	0.612254	0.357517	0.356791	218.351	612.005
FLT3LG	0.387944	0.612056	0.218371	0.197159	5.01957	25.5002
SSSCA1	0.389291	0.610709	2.63324	2.63703	794.347	301.221
DPAGT1	0.389849	0.610151	0.35853	0.357526	158.116	442.269
PCSK4	0.391381	0.608619	0.259627	0.245172	8.78424	35.8597
SLC2A12	0.391381	0.608619	0.259627	0.245172	8.78424	35.8597
TBC1D3P1-DHX40P1	0.391402	0.608598	6.71283	10.0993	11.9215	1.17142
TC2N	0.392031	0.607969	0.357494	0.355899	100.391	282.096
PGLS	0.392134	0.607866	0.358778	0.357617	136.783	382.503
UBE2Q2	0.394069	0.605931	0.358579	0.35722	116.705	326.721
FN3K	0.394121	0.605879	0.295723	0.286455	15.0587	52.5942
C19orf24	0.39437	0.60563	2.63258	2.63603	863.366	327.518
RMND5B	0.395387	0.604613	0.359486	0.358448	153.097	427.128
EFNA2	0.396176	0.603824	0.351739	0.349191	61.4897	176.111
LOC101927027	0.396806	0.603194	0.323296	0.317359	25.0351	78.9072
PRKAB1	0.397324	0.602676	2.63087	2.63415	917.326	348.237
TNS2	0.397525	0.602475	0.35884	0.357353	107.921	302.018
GRWD1	0.39837	0.60163	2.73362	2.73442	4137.82	1513.23
PIPOX	0.398734	0.601266	0.0702159	0.00107416	0	9.2996
RILPL1	0.399024	0.600976	2.62182	2.6321	287.37	109.173
PIGS	0.399413	0.600587	0.358174	0.35761	282.162	789.04
FBXW4	0.39958	0.60042	0.360061	0.358888	135.553	377.722
TM4SF18	0.399829	0.600171	0.270376	0.257293	10.0391	39.0472
RASSF2	0.400523	0.599477	0.358771	0.35715	98.9482	277.068
RASA4CP	0.401038	0.598962	0.070793	0.00107141	0	9.32351
RPL21	0.401244	0.598756	2.6208	2.62462	770.968	293.738
MAML2	0.40155	0.59845	0.342235	0.338401	40.1816	118.759
TMEM158	0.402106	0.597894	2.63051	2.64315	235.92	89.2507
VPRBP	0.404246	0.595754	2.71197	2.71291	3407.03	1255.85
KTI12	0.404363	0.595637	2.60825	2.61349	556.08	212.767
TSPAN4	0.404449	0.595551	0.359502	0.357922	100.391	280.502
MUL1	0.405391	0.594609	2.65979	2.66156	1745.55	655.833
ITGA2B	0.405402	0.594598	0.237385	0.218988	6.27446	28.6877
POLE2	0.407518	0.592482	0.361594	0.360602	160.626	445.457
GRK5	0.407535	0.592465	0.352733	0.349985	57.725	164.954
SH2D5	0.407721	0.592279	0.350237	0.347167	51.4506	148.22
PTS	0.407985	0.592015	0.361232	0.359853	116.705	324.331
ACAD10	0.411428	0.588572	0.361353	0.359844	106.666	296.44
INPP5D	0.411632	0.588368	0.287292	0.276432	12.5489	45.4222
HAP1	0.411693	0.588307	0.287419	0.276432	12.5489	45.4222
DENND5B	0.411765	0.588235	0.356816	0.356454	443.404	1243.95
ADCY9	0.411794	0.588206	0.360897	0.359333	101.646	282.893
ABLIM2	0.411879	0.588121	0.318275	0.311389	21.3332	68.5318
LOC399815	0.413134	0.586866	0.148882	0.109992	1.65646	15.1407
GAS6	0.413156	0.586844	2.63897	2.64111	1401.71	530.723
LRRC75A	0.413309	0.586691	0.20134	0.175356	3.76468	21.5158
EPHA2	0.413655	0.586345	2.72697	2.72768	4592.9	1683.81
ZNF263	0.414104	0.585896	2.6548	2.65647	1845.95	694.88
IL20RB	0.415994	0.584006	2.91967	2.9799	66.5093	22.3127
GARNL3	0.416119	0.583881	0.29417	0.284119	13.8038	48.6098
CCBL1	0.416712	0.583288	0.339427	0.334856	33.8821	101.204
GAS6-AS1	0.417466	0.582534	0.252678	0.236453	7.52935	31.8753
SRR	0.417785	0.582215	0.354406	0.351684	57.725	164.158
ZNF302	0.419157	0.580843	0.359462	0.357408	77.1633	215.915
PDRG1	0.422081	0.577919	2.63302	2.63504	1471.99	558.614
MGC72080	0.422865	0.577135	2.6457	2.66432	163.01	61.1766
DES	0.423064	0.576936	0.305663	0.296821	16.3136	54.9848
ZNF16	0.423501	0.576499	2.59281	2.59707	672.622	258.986
MAP2K5	0.424522	0.575478	0.357226	0.354711	62.7446	176.908
MAN1A1	0.424673	0.575327	0.343198	0.343106	1685.32	4911.98
NOCT	0.425442	0.574558	2.59133	2.59551	683.966	263.513
TUBGCP5	0.425712	0.574288	0.364728	0.363863	187.305	514.785
LSG1	0.42575	0.57425	2.7116	2.71234	4432.23	1634.09
PADI2	0.425858	0.574142	0.31043	0.302128	17.5685	58.1723
BAIAP2-AS1	0.426198	0.573802	0.364779	0.363635	139.757	384.352
C15orf57	0.426464	0.573536	0.362464	0.360689	89.662	248.603
BLACE	0.426622	0.573378	3.91512	4.26836	24.6586	5.76942
SMN1	0.427319	0.572681	2.74415	2.74465	6687.04	2436.38
TXNRD1	0.428864	0.571136	2.86625	2.8664	25982.5	9064.52
METTL16	0.429041	0.570959	2.6861	2.68704	3357.02	1249.33
COG6	0.430344	0.569656	0.36578	0.364755	158.116	433.503
GSTZ1	0.430609	0.569391	0.365077	0.363722	117.96	324.331
PTOV1-AS2	0.431577	0.568423	2.82432	2.87092	77.8033	27.094
CLN6	0.431593	0.568407	0.363876	0.363283	269.802	742.693
TRPV4	0.432618	0.567382	0.176162	0.143648	2.50978	17.5314
PKMYT1	0.433233	0.566767	0.362539	0.362066	337.566	932.351
MGARP	0.433426	0.566574	4.69708	5.49753	17.5685	3.18753
PACSIN1	0.433938	0.566062	0.35641	0.353558	55.2153	156.189
C6orf226	0.433957	0.566043	2.74707	2.78277	95.3718	34.2659
MORC4	0.434527	0.565473	0.361444	0.361043	402.82	1115.73
MFNG	0.434638	0.565362	0.176525	0.143648	2.50978	17.5314
SUSD4	0.434638	0.565362	0.176525	0.143648	2.50978	17.5314
TRPV1	0.434669	0.565331	0.357567	0.354847	58.0011	163.472
FAM213B	0.434709	0.565291	0.364849	0.364226	259.763	713.209
CREB3L4	0.435145	0.564855	0.361295	0.359076	71.5288	199.22
WTIP	0.435727	0.564273	0.328163	0.321815	23.8429	74.11
EPB41L5	0.435798	0.564202	0.366157	0.364855	122.979	337.081
C19orf25	0.436263	0.563737	0.366236	0.365411	194.508	532.317
C19orf66	0.436295	0.563705	0.360049	0.357621	65.2544	182.486
NPHP1	0.436481	0.563519	0.346511	0.342398	37.6468	109.97
CELF5	0.437189	0.562811	0.284677	0.272729	11.294	41.4378
SLC46A3	0.437491	0.562509	0.284813	0.272729	11.294	41.4378
LGALS9	0.438079	0.561921	0.137353	0.0933019	1.25489	13.547
SLC25A16	0.43862	0.56138	0.349125	0.345208	40.1565	116.345
GMFB	0.438657	0.561343	0.358244	0.357972	591.054	1651.14
XRCC1	0.439013	0.560987	0.365854	0.365181	238.429	652.925
FAM167A	0.440117	0.559883	0.339084	0.334016	30.1425	90.2627
TTC22	0.440943	0.559057	0.137839	0.0933019	1.25489	13.547
SYNPO	0.442827	0.557173	0.354063	0.350647	46.431	132.434
EXOC6	0.444154	0.555846	0.367983	0.366976	159.371	434.3
CCT6P3	0.444612	0.555388	2.65741	2.68118	129.43	48.2671
THEMIS2	0.445022	0.554978	0.354466	0.351048	46.431	132.282
TSPAN31	0.44503	0.55497	2.56263	2.56871	457.182	177.975
C16orf52	0.445293	0.554707	0.36565	0.363831	87.8424	241.455
LINC-ROR	0.445788	0.554212	2.57591	2.58718	250.489	96.8131
ATOH8	0.446138	0.553862	0.304839	0.295405	15.0587	51.0004
SCUBE1	0.446138	0.553862	0.304839	0.295405	15.0587	51.0004
SARS2	0.447311	0.552689	0.368496	0.367621	185.724	505.223
CCDC153	0.44756	0.55244	0.244001	0.225243	6.27446	27.8908
CDC42BPA	0.44792	0.55208	0.358595	0.358348	642.505	1792.98
SLC7A14	0.448392	0.551608	5.38849	6.86474	14.1175	2.04798
EHBP1L1	0.448778	0.551222	0.360818	0.36052	542.113	1503.71
ZNF260	0.449151	0.550849	4.22333	4.74767	20.4296	4.29519
MVD	0.449949	0.550051	0.362478	0.36213	464.31	1282.18
LINC00680-GUSBP4	0.450559	0.549441	10.8813	694.955	6.93955	0
COQ6	0.450781	0.549219	0.366498	0.364651	86.5876	237.471
OR7E156P	0.450885	0.549115	5.28635	6.67508	14.4187	2.15158
LTN1	0.453047	0.546953	2.55758	2.56243	569.721	222.33
INPP4A	0.454117	0.545883	0.369601	0.368685	175.685	476.535
TEX2	0.454193	0.545807	0.365593	0.365149	365.174	1000.09
TBC1D3	0.455828	0.544172	0.0743972	0.00113027	0	8.83741
BHLHB9	0.456318	0.543682	0.334186	0.328162	25.0978	76.5006
PDX1	0.456376	0.543624	0.259014	0.242514	7.52935	31.0784
LOC100287042	0.457165	0.542835	2.65964	2.6861	118.023	43.9321
LOC100128573	0.457629	0.542371	10.7519	693.7	6.927	0
PCTP	0.458516	0.541484	0.370528	0.369477	153.097	414.378
ATP12A	0.458999	0.541001	0.0741755	0.00113951	0	8.76569
CLIC5	0.458999	0.541001	0.0741755	0.00113951	0	8.76569
CREB3L1	0.458999	0.541001	0.0741755	0.00113951	0	8.76569
ENTPD8	0.458999	0.541001	0.0741755	0.00113951	0	8.76569
FAM66C	0.458999	0.541001	0.0741755	0.00113951	0	8.76569
ATPAF2	0.459293	0.540707	0.369474	0.367914	102.901	279.705
CLEC4A	0.459294	0.540706	7.1649	12.4543	10.0391	0.796881
SNORD32A	0.459294	0.540706	7.1649	12.4543	10.0391	0.796881
ZFX	0.459757	0.540243	2.58282	2.58518	1199.54	464
CTDSPL	0.460122	0.539878	0.36888	0.36827	263.527	715.599
TGM3	0.460255	0.539745	7.13135	12.4543	10.0391	0.796881
BCL2L2	0.460583	0.539417	0.369152	0.368522	255.559	693.486
TARS2	0.461399	0.538601	0.370616	0.369184	113.618	307.771
BDNF-AS	0.462051	0.537949	0.20822	0.181818	3.76468	20.7508
ADGRB1	0.462194	0.537806	0.27129	0.256572	8.78424	34.2659
SNORA3A	0.46233	0.53767	7.13204	12.4543	10.0391	0.796881
SNORA53	0.46233	0.53767	7.13204	12.4543	10.0391	0.796881
SRRM5	0.46233	0.53767	7.13204	12.4543	10.0391	0.796881
RAB23	0.462923	0.537077	0.371291	0.370165	143.058	386.487
ECI1	0.463839	0.536161	0.367892	0.367403	328.782	894.898
LOC729970	0.464098	0.535902	0.0749603	0.00113951	0	8.76569
TARID	0.464098	0.535902	0.0749603	0.00113951	0	8.76569
AK8	0.464174	0.535826	0.20853	0.182097	3.76468	20.7189
FAM161A	0.464539	0.535461	0.368751	0.366855	84.5295	230.434
BLOC1S1-RDH5	0.464607	0.535393	0.227894	0.20521	4.88153	23.8268
LINC00311	0.464652	0.535348	4.25344	4.80413	19.6391	4.08003
TRIM8	0.464714	0.535286	2.59527	2.59708	1581.16	608.817
ZNF490	0.464873	0.535127	2.54129	2.54787	412.847	162.03
KCNIP2	0.468766	0.531234	0.290164	0.278075	11.294	40.6409
APITD1	0.468917	0.531083	0.371201	0.369633	102.625	277.657
PDZD7	0.469094	0.530906	0.318913	0.310697	17.8195	57.3755
KATNAL1	0.46921	0.53079	0.372422	0.371311	145.229	391.141
SMARCC2	0.469221	0.530779	0.361045	0.360817	698.975	1937.22
DCAF6	0.470781	0.529219	0.366324	0.365962	442.977	1210.46
LOC284379	0.470855	0.529145	4.02834	4.46374	21.4838	4.80519
CHMP1B	0.471762	0.528238	2.58957	2.59134	1610.54	621.504
CPNE2	0.472132	0.527868	0.369362	0.368868	326.272	884.538
GOLT1A	0.472741	0.527259	0.309611	0.300093	15.0587	50.2035
ZNF239	0.474101	0.525899	2.54552	2.55713	238.429	93.2351
TET1	0.474185	0.525815	0.326536	0.319046	20.0783	62.9536
CD55	0.475109	0.524891	2.55764	2.56039	1005.18	392.584
ADAM11	0.475521	0.524479	0.364992	0.362233	57.725	159.376
SLC36A1	0.475733	0.524267	0.37267	0.371085	102.901	277.315
LOC645166	0.47615	0.52385	0.281559	0.267973	9.80071	36.6008
COMTD1	0.476214	0.523786	0.34734	0.34241	31.3723	91.6413
PPP1R36	0.477364	0.522636	4.01844	4.45458	21.3332	4.78129
WDR18	0.4774	0.5226	0.368427	0.368025	400.311	1087.74
PILRB	0.480446	0.519554	2.60956	2.63202	130.559	49.5979
INPP5F	0.481254	0.518746	0.372713	0.372095	264.782	711.615
SNORA81	0.482657	0.517343	3.82465	4.17865	23.341	5.57817
AVPI1	0.484248	0.515752	2.52078	2.52738	402.82	159.376
DZIP3	0.484578	0.515422	0.374165	0.373428	219.606	588.098
LRRCC1	0.485669	0.514331	0.375108	0.374212	180.704	482.91
ZNF528	0.48655	0.51345	3.49856	3.72724	28.5111	7.64209
CCDC150	0.48737	0.51263	2.51781	2.52383	440.467	174.517
DAAM1	0.487486	0.512514	0.368809	0.366259	62.7446	171.329
PRPF18	0.487493	0.512507	2.53463	2.53791	833.248	328.315
ENOX2	0.487716	0.512284	0.37458	0.372991	101.646	272.533
HOXB6	0.488999	0.511001	0.374336	0.372601	94.1169	252.611
PCED1A	0.48919	0.51081	0.370119	0.367709	66.5093	180.892
SLC25A20	0.489338	0.510662	0.373475	0.371537	84.0778	226.314
FLJ31356	0.489963	0.510037	2.92278	2.9987	52.5674	17.5234
LEPROT	0.490492	0.509508	0.375687	0.374865	196.98	525.487
ZYG11A	0.491226	0.508774	4.54851	5.33951	16.7654	3.13174
TMEM143	0.491281	0.508719	0.353237	0.348578	33.8821	97.2195
LRIG2	0.491407	0.508593	2.51626	2.52127	528.423	209.58
MIF4GD	0.491505	0.508495	0.37502	0.37337	97.8816	262.174
SLC27A3	0.491713	0.508287	0.358853	0.354931	40.1565	113.157
GRHL1	0.491904	0.508096	0.3607	0.356998	42.6663	119.532
HNF1A-AS1	0.491923	0.508077	3.78657	4.13097	23.4037	5.65786
ZFP36	0.492108	0.507892	2.53443	2.53746	889.718	350.628
MAGI3	0.492222	0.507778	0.375244	0.373614	99.1365	265.361
AKIRIN2	0.492863	0.507137	2.54115	2.5438	1027.76	404.019
BIVM-ERCC5	0.492899	0.507101	0.376609	0.375393	133.244	354.963
ZNF384	0.49297	0.50703	2.61909	2.62002	3164.59	1207.84
THG1L	0.493177	0.506823	2.56542	2.56722	1567.42	610.547
NEURL1	0.493214	0.506786	0.184213	0.150484	2.50978	16.7345
PITX3	0.493214	0.506786	0.184213	0.150484	2.50978	16.7345
LOC101929415	0.493931	0.506069	3.02844	3.12854	44.3981	14.1845
CHRFAM7A	0.494202	0.505798	0.285284	0.271686	9.876	36.3776
RAET1L	0.494231	0.505769	0.0766262	0.00118024	0	8.46288
FBXO4	0.494886	0.505114	0.336477	0.329698	22.5881	68.5318
MYB	0.495037	0.504963	0.368662	0.365892	57.725	157.782
KLF15	0.495267	0.504733	0.184588	0.150484	2.50978	16.7345
TTN-AS1	0.49729	0.50271	0.327219	0.319322	18.8234	58.9692
SKP2	0.497323	0.502677	0.371665	0.371271	415.143	1118.18
U2AF1L4	0.497849	0.502151	2.57332	2.59321	142.004	54.7537
RBAK	0.49838	0.50162	2.55134	2.55339	1339.31	524.515
ZNF271P	0.498745	0.501255	0.377628	0.376661	167.729	445.321
CLDN2	0.498799	0.501201	0.277617	0.262679	8.78424	33.469
CMPK2	0.498799	0.501201	0.277617	0.262679	8.78424	33.469
GATSL3	0.498799	0.501201	0.277617	0.262679	8.78424	33.469
GHDC	0.499164	0.500836	0.372853	0.370564	70.274	189.658
HYAL3	0.499506	0.500494	0.344758	0.338876	26.428	78.0067
MAPK8IP3	0.499576	0.500424	2.53334	2.53601	1006.42	396.847
TMEM223	0.499859	0.500141	0.376264	0.374478	91.6071	244.643
ATP5S	0.500046	0.499954	0.32785	0.319961	18.861	58.9692
PRR15	0.500154	0.499846	0.309158	0.298812	13.8038	46.2191
LAMC2	0.500611	0.499389	2.53899	2.54138	1133.41	445.975
SFI1	0.500958	0.499042	0.378156	0.37707	149.332	396.05
EIF1AD	0.501172	0.498828	2.5874	2.58862	2332.56	901.074
PRR3	0.501515	0.498485	2.53488	2.5374	1071.68	422.347
LOC100507437	0.501935	0.498065	0.296253	0.284038	11.3191	39.8759
MEGF6	0.502068	0.497932	0.378195	0.376915	126.744	336.284
AHDC1	0.502075	0.497925	2.53493	2.53739	1108.07	436.691
PEX1	0.502334	0.497666	0.37812	0.377215	179.45	475.738
RAE1	0.50377	0.49623	2.62233	2.62311	3745.85	1428.01
LINC01569	0.503839	0.496161	0.188991	0.155901	2.63527	16.9576
CYB561D2	0.504092	0.495908	0.366707	0.363452	48.9408	134.673
GPRIN1	0.504607	0.495393	0.376941	0.376295	250.978	666.99
ACP6	0.504896	0.495104	0.376339	0.374445	85.3327	227.908
MTHFD2	0.507174	0.492826	2.74541	2.74562	15875.7	5782.17
UTRN	0.507215	0.492785	0.378425	0.376887	105.411	279.705
CCNH	0.507724	0.492276	0.377332	0.376701	257.253	682.927
ZBTB8OS	0.509119	0.490881	0.379524	0.378256	128.099	338.675
IL1R1	0.509431	0.490569	0.376172	0.374095	77.8033	207.994
CARNS1	0.510111	0.489889	0.14549	0.0991287	1.25489	12.7501
FAM228B	0.510111	0.489889	0.14549	0.0991287	1.25489	12.7501
LOC101928279	0.510111	0.489889	0.14549	0.0991287	1.25489	12.7501
ZNF213-AS1	0.510111	0.489889	0.14549	0.0991287	1.25489	12.7501
CPA4	0.510117	0.489883	2.50462	2.51529	245.532	97.61
PNPLA3	0.510511	0.489489	0.319781	0.310567	15.8618	51.096
NUDT22	0.512458	0.487542	0.379999	0.378605	117.96	311.581
HNRNPCL3	0.512634	0.487366	10.3095	654.799	6.53799	0
HECTD2	0.514246	0.485754	0.342692	0.336277	23.8429	70.9224
POC1B	0.514528	0.485472	0.380447	0.379131	123.532	325.845
RELL2	0.514884	0.485116	0.37437	0.371853	63.9995	172.126
LOC100506551	0.515093	0.484907	4.97569	6.18227	14.0924	2.27111
POLR2J4	0.51553	0.48447	0.272161	0.255752	7.84308	30.6959
TEX9	0.516857	0.483143	0.337791	0.330608	21.3332	64.5474
MED26	0.516991	0.483009	2.4933	2.49748	624.936	250.221
IRF2BP1	0.518021	0.481979	2.51061	2.51344	927.365	368.956
ZNF266	0.518575	0.481425	2.48673	2.49194	492.507	197.635
CARS2	0.519794	0.480206	0.381173	0.380302	186.979	491.676
TTC17	0.520209	0.479791	2.55675	2.55815	1981.47	774.569
LOC284454	0.521138	0.478862	2.56403	2.58627	125.878	48.6655
GCLC	0.521236	0.478764	2.60669	2.60745	3821.15	1465.46
TMEM135	0.521505	0.478495	0.380325	0.379655	245.959	647.864
CEBPD	0.521653	0.478347	2.59699	2.62419	106.666	40.6409
PRSS30P	0.522238	0.477762	0.328194	0.319639	17.5685	54.9848
KIAA1161	0.523718	0.476282	0.382101	0.38117	175.095	459.378
FRAT2	0.523787	0.476213	2.48045	2.48839	321.252	129.095
DNASE1L1	0.524067	0.475933	0.378123	0.375899	72.7837	193.642
C16orf58	0.524187	0.475813	0.378327	0.377833	328.782	870.194
PLGRKT	0.524582	0.475418	0.379081	0.376998	77.8033	206.392
CBX8	0.525024	0.474976	2.4937	2.49712	754.19	302.018
GDPD5	0.525302	0.474698	0.379928	0.377969	82.8229	219.142
SCRN3	0.525358	0.474642	0.372584	0.36954	52.7055	142.642
DLSTP1	0.525907	0.474093	0.266284	0.248284	7.07759	28.5363
LATS1	0.52634	0.47366	2.52086	2.52293	1278.86	506.888
LOC494141	0.527459	0.472541	0.342631	0.335867	22.5881	67.2727
RPS6KA6	0.527567	0.472433	10.1159	648.524	6.47524	0
SLCO1B3	0.52759	0.47241	0.369944	0.366502	46.431	126.704
CENPM	0.527978	0.472022	0.383394	0.38227	146.822	384.097
TGFBR3L	0.528599	0.471401	0.314618	0.304053	13.8038	45.4222
LYRM4-AS1	0.528989	0.471011	0.240295	0.217546	5.01957	23.1096
MARK4	0.529194	0.470806	0.383112	0.382234	188.234	492.473
TCFL5	0.529583	0.470417	0.383076	0.382178	181.872	475.898
HBE1	0.530208	0.469792	2.55839	2.55958	2308.94	902.07
DAPK2	0.530593	0.469407	0.30862	0.29729	12.5489	42.2347
SLC38A3	0.530795	0.469205	0.308749	0.29729	12.5489	42.2347
TSSK6	0.531007	0.468993	2.85943	2.93367	51.4506	17.5314
UCKL1-AS1	0.531024	0.468976	2.6376	2.67247	86.8636	32.4968
ZFPL1	0.531123	0.468877	0.38314	0.381647	109.176	286.08
RBM22	0.531174	0.468826	2.5956	2.59637	3734.56	1438.37
FASTK	0.531477	0.468523	0.382339	0.381647	238.429	624.755
AMIGO3	0.53335	0.46665	2.51094	2.52715	163.136	64.5474
LRAT	0.533908	0.466092	0.355128	0.34972	28.8625	82.5489
SYT12	0.53474	0.46526	0.293942	0.280157	10.0391	35.8597
WNK4	0.53474	0.46526	0.293942	0.280157	10.0391	35.8597
EXOSC6	0.534833	0.465167	2.49203	2.4949	896.746	359.425
FEZF1-AS1	0.535495	0.464505	0.284246	0.269084	8.78424	32.6721
DDX11-AS1	0.53566	0.46434	0.272689	0.255618	7.52935	29.4846
AADACP1	0.536388	0.463612	0.272883	0.255618	7.52935	29.4846
PRSS3	0.536484	0.463516	2.47844	2.48204	714.034	287.674
TAF1A	0.53733	0.46267	2.49044	2.49322	935.798	375.331
BRD4	0.537905	0.462095	2.50671	2.50886	1233.56	491.676
TMEFF1	0.538648	0.461352	0.0803671	0.00122877	0	8.12819
FAM83H-AS1	0.539727	0.460273	0.384636	0.383841	208.124	542.23
LRRC61	0.540788	0.459212	0.380368	0.377976	67.7642	179.298
GRM8	0.542413	0.457587	4.37447	5.10507	16.3136	3.18753
GPS2	0.542898	0.457102	0.383045	0.382472	288.625	754.647
FAM86B1	0.543296	0.456704	0.374644	0.371327	49.0161	132.019
PECR	0.543862	0.456138	0.381285	0.378938	69.1446	182.486
FAM149A	0.543937	0.456063	0.357145	0.351723	28.8625	82.0788
FOXJ3	0.544219	0.455781	2.58779	2.58851	3959.66	1529.7
AMOT	0.544401	0.455599	0.377843	0.374983	56.4701	150.611
MIR621	0.545106	0.454894	9.95688	637.23	6.3623	0
TP53I11	0.546346	0.453654	0.383215	0.382673	304.939	796.881
MCCC1	0.546834	0.453166	0.383816	0.381788	80.3131	210.377
ERCC2	0.547682	0.452318	0.384546	0.383914	258.508	673.365
ANKRD36C	0.548875	0.451125	0.349993	0.343569	24.0563	70.0379
CUBN	0.551424	0.448576	0.225714	0.198821	3.95291	19.922
MANSC4	0.552292	0.447708	0.0809923	0.00125332	0	7.96881
ROPN1B	0.552292	0.447708	0.0809923	0.00125332	0	7.96881
XKRX	0.552292	0.447708	0.0809923	0.00125332	0	7.96881
DHFRL1	0.55246	0.44754	0.355097	0.349203	26.4406	75.7356
SYTL2	0.552728	0.447272	0.385541	0.383548	82.8229	215.955
LENG1	0.552855	0.447145	2.45452	2.46417	257.253	104.391
SULF2	0.553384	0.446616	0.385164	0.383078	79.0582	206.392
APCDD1L-AS1	0.553596	0.446404	9.93426	628.446	6.27446	0
C9orf152	0.553596	0.446404	9.93426	628.446	6.27446	0
LINC00260	0.553596	0.446404	9.93426	628.446	6.27446	0
LOC100129617	0.553596	0.446404	9.93426	628.446	6.27446	0
MIR6807	0.553596	0.446404	9.93426	628.446	6.27446	0
MYL7	0.553596	0.446404	9.93426	628.446	6.27446	0
PPP1R27	0.553596	0.446404	9.93426	628.446	6.27446	0
RNVU1-19	0.553596	0.446404	9.93426	628.446	6.27446	0
BEAN1	0.553896	0.446104	0.0818609	0.00125332	0	7.96881
HIST1H4J	0.553896	0.446104	0.0818609	0.00125332	0	7.96881
KRT36	0.553896	0.446104	0.0818609	0.00125332	0	7.96881
GOLGA2P5	0.55407	0.44593	0.364071	0.359225	32.6272	90.8445
GPR87	0.554307	0.445693	2.84703	2.92339	48.9408	16.7345
LRRIQ3	0.554429	0.445571	0.193034	0.158004	2.50978	15.9376
PARD6B	0.554518	0.445482	2.45151	2.45592	565.806	230.378
LOC642846	0.555493	0.444507	2.44522	2.45236	343.941	140.243
WWTR1-AS1	0.55554	0.44446	9.91639	627.191	6.26191	0
L1TD1	0.55698	0.44302	2.88579	2.9708	45.6153	15.3479
TMEM69	0.557001	0.442999	0.387986	0.387175	204.56	528.356
EPSTI1	0.557345	0.442655	0.0818429	0.00125332	0	7.96881
GJA1	0.557345	0.442655	0.0818429	0.00125332	0	7.96881
LINC00950	0.557345	0.442655	0.0818429	0.00125332	0	7.96881
IFI27L1	0.557544	0.442456	0.371866	0.367884	40.1565	109.173
CLEC11A	0.558339	0.441661	2.55518	2.5822	102.901	39.8441
SLN	0.558705	0.441295	9.83322	628.446	6.27446	0
SNORA103	0.558705	0.441295	9.83322	628.446	6.27446	0
SNORD127	0.558705	0.441295	9.83322	628.446	6.27446	0
SNORD15B	0.558705	0.441295	9.83322	628.446	6.27446	0
TAS1R3	0.558705	0.441295	9.83322	628.446	6.27446	0
ZSCAN18	0.558705	0.441295	9.83322	628.446	6.27446	0
CRYM	0.559445	0.440555	0.346165	0.338976	21.3332	62.9536
AGO2	0.559501	0.440499	2.49352	2.49535	1421.79	569.77
NAGLU	0.559831	0.440169	0.387317	0.385456	87.8424	227.908
ZHX1-C8orf76	0.559836	0.440164	2.62028	2.65752	80.0245	30.1062
CA5B	0.560196	0.439804	2.45495	2.46648	215.452	87.3462
LOC101927204	0.560428	0.439572	0.314456	0.303006	12.5489	41.4378
DPM2	0.560599	0.439401	0.387395	0.386722	243.449	629.536
COL27A1	0.56074	0.43926	0.386652	0.384563	79.0582	205.595
RIMKLA	0.560795	0.439205	0.386223	0.384056	76.1719	198.352
HBEGF	0.561866	0.438134	2.4419	2.45072	277.331	113.157
TFCP2L1	0.563251	0.436749	0.38956	0.388005	106.666	274.924
ZNF14	0.563328	0.436672	2.43748	2.44316	427.906	175.139
THOC6	0.564162	0.435838	0.388938	0.388185	220.861	568.973
SMAD9	0.564926	0.435074	0.3524	0.345742	23.5418	68.1094
EPB41L4A-AS1	0.565165	0.434835	2.43731	2.4424	476.859	195.236
ISPD	0.565591	0.434409	0.366463	0.361604	32.6272	90.2468
TMCO6	0.565815	0.434185	0.388623	0.386711	86.5876	223.924
IL17RB	0.566243	0.433757	0.388741	0.386904	89.0973	230.299
KCNA7	0.567283	0.432717	3.44047	3.68895	25.0727	6.78943
C15orf52	0.567385	0.432615	0.385165	0.382669	65.2544	170.541
EIF2B5	0.567876	0.432124	0.381917	0.381587	494.427	1295.73
ZNF764	0.56851	0.43149	2.43966	2.45026	233.209	95.1715
LRG1	0.569146	0.430854	0.154417	0.106537	1.29254	12.2162
MMD2	0.569214	0.430786	4.05348	4.60355	17.6814	3.833
ZNF720	0.5699	0.4301	0.374629	0.370588	40.1565	108.376
KRT222	0.57056	0.42944	0.374583	0.370588	40.1565	108.376
FAM127B	0.570997	0.429003	2.48575	2.48748	1502.38	603.972
S1PR5	0.57126	0.42874	0.374244	0.370188	39.5291	106.798
PRRT4	0.571872	0.428128	0.291199	0.275809	8.78424	31.8753
SYPL2	0.571872	0.428128	0.291199	0.275809	8.78424	31.8753
CEBPA-AS1	0.57189	0.42811	2.72755	2.78524	57.725	20.7189
NAGA	0.572405	0.427595	0.389472	0.388814	249.724	642.286
ZNF788	0.572436	0.427564	5.36921	7.30602	11.5325	1.56986
DLEU1	0.573066	0.426934	0.391798	0.390461	123.005	315.039
CHST7	0.574088	0.425912	0.379437	0.37596	46.431	123.517
POU2AF1	0.574142	0.425858	2.99551	3.11212	37.2954	11.9771
ADM2	0.574152	0.425848	2.42566	2.43401	290.821	119.476
EML6	0.574693	0.425307	0.365271	0.36002	30.1174	83.6725
CFP	0.57478	0.42522	4.69008	5.75421	13.8038	2.39064
GPR156	0.57478	0.42522	4.69008	5.75421	13.8038	2.39064
HRG	0.575324	0.424676	4.68031	5.75421	13.8038	2.39064
BTN2A2	0.575562	0.424438	0.390705	0.388835	88.7334	228.219
LINC01315	0.576123	0.423877	0.352714	0.345778	22.5881	65.3443
PPP3CB-AS1	0.576195	0.423805	0.297072	0.282284	9.38659	33.2778
COL9A3	0.576747	0.423253	0.39075	0.390049	234.665	601.645
PIH1D2	0.57695	0.42305	0.266263	0.246351	6.27446	25.5002
SDHAF1	0.5774	0.4226	2.42122	2.42765	371.448	153.001
PHLDA3	0.580384	0.419616	2.44086	2.44387	821.866	336.292
CWC25	0.580656	0.419344	2.45686	2.45911	1118	454.629
MTRNR2L6	0.581684	0.418316	2.50891	2.51003	2385.52	950.392
BFSP1	0.582356	0.417644	0.391238	0.389227	81.568	209.58
LOC145694	0.582472	0.417528	0.154651	0.105732	1.25489	11.9532
WNT6	0.582472	0.417528	0.154651	0.105732	1.25489	11.9532
HFE	0.582639	0.417361	0.392895	0.391237	99.1365	253.408
C4orf26	0.582784	0.417216	4.52634	5.45397	14.3434	2.62174
RNF19B	0.583683	0.416317	2.44985	2.45225	1023.99	417.566
DBNL	0.58381	0.41619	0.387976	0.387538	375.213	968.211
NLRP1	0.584508	0.415492	0.325755	0.315107	13.8038	43.8285
SULT2B1	0.584618	0.415382	0.325876	0.315107	13.8038	43.8285
LOC100419583	0.584961	0.415039	0.394069	0.392642	115.45	294.049
ZNF616	0.585252	0.414748	2.42326	2.42709	632.466	260.58
TSPAN2	0.585286	0.414714	0.155187	0.105732	1.25489	11.9532
MOSPD2	0.586848	0.413152	0.38861	0.386007	62.7446	162.564
WIPI1	0.587473	0.412527	0.394115	0.392515	102.901	262.174
CACNB3	0.587588	0.412412	0.394782	0.393704	153.097	388.878
MAGEA2B	0.58894	0.41106	2.46866	2.47032	1523.85	616.858
TLR5	0.589944	0.410056	0.167679	0.122578	1.55607	12.766
TNFRSF19	0.590053	0.409947	0.320649	0.308945	12.5489	40.6409
OBSCN	0.590094	0.409906	0.392711	0.390666	80.3131	205.595
SNHG16	0.590886	0.409114	2.58626	2.58669	6740.78	2605.95
CNTNAP2	0.591035	0.408965	0.332851	0.322841	15.0587	46.6654
TUBE1	0.591187	0.408813	2.41934	2.42301	648.779	267.752
WDR45B	0.591655	0.408345	2.59671	2.59709	7545.67	2905.43
WDR92	0.592711	0.407289	0.395697	0.394274	115.965	294.137
ARHGAP26	0.592888	0.407112	0.39085	0.39036	336.311	861.556
LINC00623	0.593391	0.406609	2.65192	2.70085	63.1211	23.3646
MTRNR2L10	0.594619	0.405381	2.41107	2.41519	572.607	237.08
UTP3	0.594698	0.405302	2.50229	2.50331	2547.43	1017.62
DDX60	0.594968	0.405032	0.389703	0.386997	60.4231	156.149
TMIGD2	0.594981	0.405019	6.33999	10.7567	9.09797	0.836725
CCNYL1	0.595042	0.404958	0.39591	0.394977	176.94	447.991
ZNF860	0.595757	0.404243	0.355244	0.34805	21.8351	62.7544
CTPS1	0.595801	0.404199	0.383102	0.38286	676.387	1766.69
TMEM107	0.596137	0.403863	0.390484	0.387792	61.4897	158.579
WDR54	0.596234	0.403766	0.395896	0.395018	188.234	476.535
PLEKHA3	0.596237	0.403763	2.41526	2.41881	668.857	276.518
LOC100996579	0.59646	0.40354	0.387807	0.384785	53.9604	140.251
JMJD6	0.597184	0.402816	2.49822	2.49926	2496.9	999.05
PCYT2	0.597295	0.402705	0.389619	0.389217	409.095	1051.09
ZHX3	0.597492	0.402508	0.396798	0.395428	120.482	304.703
SLC37A4	0.598156	0.401844	0.389312	0.38893	435.448	1119.62
ERMARD	0.599995	0.400005	0.397252	0.395837	116.705	294.846
PPFIA3	0.600894	0.399106	0.397642	0.396434	136.783	345.05
FANK1	0.601462	0.398538	0.307177	0.293184	10.0391	34.2659
PLXND1	0.601932	0.398068	0.39531	0.39466	257.253	651.849
ABHD8	0.601937	0.398063	0.365533	0.359542	26.3527	73.3131
TBC1D9B	0.602248	0.397752	0.378333	0.378177	1055.36	2790.68
OPN3	0.602316	0.397684	2.44402	2.46168	139.293	56.5786
MTF1	0.602487	0.397513	2.45796	2.45955	1563.8	635.8
CPNE5	0.602542	0.397458	5.22475	7.04844	11.294	1.59376
KRT14	0.602542	0.397458	5.22475	7.04844	11.294	1.59376
MROH7-TTC4	0.60331	0.39669	0.085304	0.00132617	0	7.53053
GCM1	0.603481	0.396519	5.16486	6.90227	11.4446	1.64954
DUSP5	0.603904	0.396096	2.50853	2.50938	3143.5	1252.7
KCTD7	0.604086	0.395914	0.390426	0.387531	56.4701	145.734
JAK3	0.604601	0.395399	0.370309	0.364831	29.0257	79.5766
PYCARD-AS1	0.604687	0.395313	5.21002	7.04844	11.294	1.59376
TECPR1	0.605345	0.394655	0.396586	0.394581	83.1366	210.711
HPCAL1	0.605983	0.394017	2.48761	2.48866	2443.27	981.758
SEPT6	0.606398	0.393602	0.398535	0.397075	113.254	285.236
LINC00174	0.607113	0.392887	2.64772	2.69882	60.2348	22.3127
FLRT3	0.607532	0.392468	0.2985	0.282879	8.78424	31.0784
KCNIP3	0.607823	0.392177	0.29867	0.283065	8.79679	31.1023
ZBTB49	0.608644	0.391356	2.40529	2.41762	190.744	78.8912
C9orf163	0.609096	0.390904	3.89347	4.40078	17.5685	3.98441
PDZK1	0.609096	0.390904	3.89347	4.40078	17.5685	3.98441
TRAPPC6B	0.609266	0.390734	0.398834	0.397905	178.195	447.847
RAD51	0.60935	0.39065	0.398909	0.397966	175.685	441.472
EPC1	0.60962	0.39038	2.41176	2.41458	837.013	346.643
MYBL1	0.610314	0.389686	0.399104	0.397438	100.391	252.611
BUD31	0.611369	0.388631	2.49552	2.49642	2892.53	1158.67
C2orf83	0.611395	0.388605	6.32769	10.8541	8.83444	0.80485
L3MBTL1	0.611866	0.388134	0.331816	0.320941	13.8038	43.0316
RGS6	0.611866	0.388134	0.331816	0.320941	13.8038	43.0316
MYO9B	0.612719	0.387281	0.388771	0.388478	560.937	1443.95
LOC100507053	0.61349	0.38651	0.287889	0.27022	7.52935	27.8908
NRP2	0.614392	0.385608	0.202744	0.166314	2.50978	15.1407
SPAG4	0.614392	0.385608	0.202744	0.166314	2.50978	15.1407
PRSS16	0.614572	0.385428	0.389644	0.386309	48.9408	126.704
IER2	0.615241	0.384759	2.49006	2.49096	2838.57	1139.54
C1GALT1C1L	0.615246	0.384754	6.29885	10.8991	8.78424	0.796881
AEN	0.61581	0.38419	2.49265	2.49352	2952.76	1184.17
FAM49A	0.61633	0.38367	0.203148	0.166314	2.50978	15.1407
LINC00880	0.61633	0.38367	0.203148	0.166314	2.50978	15.1407
ZNF625-ZNF20	0.616376	0.383624	0.0869524	0.0013389	0	7.45881
MMP1	0.617215	0.382785	6.29945	10.8991	8.78424	0.796881
SPX	0.617215	0.382785	6.29945	10.8991	8.78424	0.796881
TAF11	0.617226	0.382774	0.398904	0.398214	242.897	609.981
REPS2	0.617446	0.382554	0.365375	0.358803	24.2571	67.6233
PDE2A	0.617469	0.382531	0.348018	0.339305	17.5685	51.7973
DPH3P1	0.617498	0.382502	2.83933	2.93131	40.5707	13.8339
ATP1B4	0.617643	0.382357	3.59076	3.93849	20.3042	5.14785
GDPGP1	0.618671	0.381329	0.326816	0.315123	12.5489	39.8441
LINC00482	0.618671	0.381329	0.326816	0.315123	12.5489	39.8441
MED11	0.619182	0.380818	0.394478	0.391602	57.725	147.423
HAGH	0.619615	0.380385	0.40189	0.40058	127.999	319.549
SH3RF1	0.619705	0.380295	2.48531	2.48621	2878.72	1157.87
KLHDC3	0.620462	0.379538	0.392276	0.391935	489.408	1248.71
TPM1	0.62056	0.37944	0.401823	0.400673	144.313	360.19
GINS4	0.620857	0.379143	0.398383	0.39778	275.06	691.502
PVR	0.620926	0.379074	2.50267	2.5034	3557.51	1421.06
USP25	0.621458	0.378542	0.401008	0.400155	194.508	486.098
ANKRD26	0.621767	0.378233	0.396349	0.393727	62.7446	159.376
LOC283731	0.621813	0.378187	6.16294	10.3543	8.92228	0.852663
PURB	0.622824	0.377176	2.42585	2.42765	1331.57	548.493
HSPA2	0.623403	0.376597	0.360319	0.352912	21.3332	60.4674
UPK3B	0.623527	0.376473	2.64408	2.69817	56.7588	21.0297
KMT2E-AS1	0.623733	0.376267	2.75864	2.83498	45.2012	15.9376
KDM1B	0.623769	0.376231	0.400995	0.400212	212.077	529.926
SLC8A2	0.62378	0.37622	0.2578	0.233653	5.01957	21.5158
MAP4K1	0.623899	0.376101	0.27633	0.255818	6.31211	24.7033
HECW1	0.624092	0.375908	0.368484	0.362104	25.0978	69.3287
MTRNR2L9	0.62516	0.37484	2.59198	2.59225	10445.2	4029.4
LMF1	0.625303	0.374697	0.396459	0.393728	60.2348	153.001
FOXD4L6	0.6255	0.3745	2.91705	3.0301	35.5636	11.7301
NSUN5P1	0.625911	0.374089	2.38344	2.38687	667.728	279.745
NIFK-AS1	0.6263	0.3737	0.321257	0.308293	11.294	36.6565
ETFDH	0.626668	0.373332	0.402986	0.401517	112.94	281.299
MAP1LC3B	0.6268	0.3732	2.49671	2.49744	3561.13	1425.91
CD24	0.627924	0.372076	0.403383	0.40198	118.311	294.336
AGTPBP1	0.62877	0.37123	0.403685	0.402413	130.509	324.331
CCNB1IP1	0.629235	0.370765	2.45856	2.45964	2287.54	930.024
CSPG5	0.629422	0.370578	0.367205	0.360583	23.8429	66.1411
CCDC12	0.630717	0.369283	2.40839	2.41042	1158.27	480.519
SYCP2L	0.630936	0.369064	0.34182	0.331674	15.0587	45.4222
UBR1	0.631837	0.368163	0.400053	0.399498	302.429	757.037
PLEKHH1	0.632624	0.367376	0.40478	0.403571	139.117	344.731
LINC00926	0.632647	0.367353	3.4286	3.71555	21.7598	5.84911
SLC2A13	0.6331	0.3669	0.394557	0.391291	50.1957	128.298
CTNNAL1	0.633152	0.366848	0.389617	0.389385	709.014	1820.87
ZMYM6NB	0.633316	0.366684	0.399956	0.397474	66.5093	167.345
ST3GAL4	0.633327	0.366673	0.402163	0.400069	79.0582	197.627
ASF1B	0.633354	0.366646	0.387339	0.387142	834.503	2155.56
AGAP4	0.633369	0.366631	2.36659	2.37715	215.302	90.5656
RBM20	0.633373	0.366627	0.355722	0.347493	18.8234	54.1879
XPNPEP3	0.633487	0.366513	2.4206	2.42224	1453.4	600.02
STAG3L5P	0.633502	0.366498	2.99046	3.12764	31.7739	10.1523
NCBP2-AS2	0.633675	0.366325	2.36098	2.36582	465.565	196.782
PHF10	0.633692	0.366308	0.402053	0.401378	245.959	612.802
CD83	0.63371	0.36629	0.403646	0.40186	92.862	231.096
RASGRP1	0.633847	0.366153	0.314341	0.300162	10.0391	33.469
DYNC2H1	0.634241	0.365759	0.314502	0.300162	10.0391	33.469
LPAR1	0.634616	0.365384	0.401283	0.398971	71.5288	179.298
GPR137	0.635692	0.364308	0.394579	0.39123	48.9408	125.11
SNX22	0.635708	0.364292	0.391024	0.387203	42.704	110.304
ARSG	0.63616	0.36384	0.398628	0.395834	58.9799	149.017
GGPS1	0.636433	0.363567	0.40539	0.404329	158.656	392.408
METTL7A	0.637131	0.362869	0.356814	0.348599	18.8861	54.1959
LINC01160	0.637558	0.362442	2.50094	2.53382	80.0747	31.5963
WBP4	0.637749	0.362251	0.404028	0.403244	212.077	525.942
KIF9-AS1	0.637781	0.362219	2.67454	2.73775	50.1957	18.3283
PRNCR1	0.638297	0.361703	3.19305	3.39333	25.7127	7.57037
GPR37	0.638582	0.361418	0.33797	0.326995	13.8038	42.2347
ASB11	0.639184	0.360816	4.52517	5.5876	12.825	2.28705
NSMAF	0.639457	0.360543	0.399156	0.398712	373.958	937.929
SETDB2	0.639793	0.360207	0.394961	0.391526	47.7361	121.939
CTDSP1	0.639798	0.360202	0.397997	0.397598	415.369	1044.71
ABCG2	0.640199	0.359801	0.353382	0.344606	17.5685	51.0004
OGG1	0.640235	0.359765	0.403785	0.401688	79.0582	196.83
AASS	0.641519	0.358481	0.394956	0.391463	46.933	119.907
LHFPL5	0.641861	0.358139	0.0897737	0.00138623	0	7.20381
RIMS3	0.641949	0.358051	0.406677	0.405401	130.509	321.94
MTRNR2L1	0.641982	0.358018	2.49711	2.49771	4383.88	1755.15
TTC21A	0.642106	0.357894	0.306178	0.290321	8.78424	30.2815
FIZ1	0.642187	0.357813	2.35055	2.3555	450.506	191.252
GBA2	0.643288	0.356712	0.40172	0.401199	318.743	794.491
CARD8	0.643799	0.356201	0.405871	0.404002	89.9381	222.633
C4orf47	0.643925	0.356075	0.0891888	0.00139238	0	7.17193
CCM2L	0.643925	0.356075	0.0891888	0.00139238	0	7.17193
CCNI2	0.643925	0.356075	0.0891888	0.00139238	0	7.17193
KCNIP2-AS1	0.643925	0.356075	0.0891888	0.00139238	0	7.17193
LHX4	0.643925	0.356075	0.0891888	0.00139238	0	7.17193
NRL	0.643925	0.356075	0.0891888	0.00139238	0	7.17193
PPP1R1B	0.643925	0.356075	0.0891888	0.00139238	0	7.17193
TOB1-AS1	0.643925	0.356075	0.0891888	0.00139238	0	7.17193
TRIM22	0.643925	0.356075	0.0891888	0.00139238	0	7.17193
EEPD1	0.644242	0.355758	0.400793	0.397962	58.9799	148.22
ARNTL2	0.644505	0.355495	0.404476	0.403795	244.164	604.689
FHIT	0.644705	0.355295	2.38887	2.40563	138.038	57.3755
EPB41L4B	0.645156	0.354844	0.407282	0.40584	115.45	284.487
ZRANB1	0.645242	0.354758	2.45352	2.45444	2699.27	1099.74
C19orf68	0.645579	0.354421	0.403413	0.401014	69.0191	172.126
IDNK	0.645905	0.354095	0.307393	0.291563	8.82189	30.2815
PTP4A3	0.646064	0.353936	0.397095	0.393737	48.9408	124.313
ZNF227	0.646157	0.353843	2.37186	2.37459	834.503	351.425
TRIM65	0.646383	0.353617	0.400904	0.400454	373.406	932.471
ATF4	0.646537	0.353463	2.63171	2.63185	20607.8	7830.16
NCR3LG1	0.646677	0.353323	0.333368	0.321552	12.5489	39.0472
FOXE3	0.647144	0.352856	4.05186	4.71261	15.0587	3.18753
ARHGAP44	0.647179	0.352821	0.402357	0.399722	62.7446	156.986
RPS6KL1	0.6473	0.3527	0.371712	0.364979	23.8429	65.3443
HGH1	0.647317	0.352683	0.405466	0.404766	240.939	595.27
LMO2	0.647593	0.352407	0.350733	0.341334	16.3136	47.8129
ZNF502	0.648547	0.351453	2.4285	2.45263	101.646	41.4378
DRC7	0.648589	0.351411	0.090117	0.00139238	0	7.17193
LOC100505918	0.648589	0.351411	0.090117	0.00139238	0	7.17193
ZMYND12	0.648589	0.351411	0.090117	0.00139238	0	7.17193
LINC00167	0.649047	0.350953	4.09378	4.78963	14.7324	3.06799
CEBPB	0.649249	0.350751	2.36995	2.37259	850.817	358.597
PCYT1B	0.64976	0.35024	8.94799	565.701	5.64701	0
DNAJC25	0.649784	0.350216	2.33934	2.34547	355.134	151.407
CEACAM8	0.649861	0.350139	3.46922	3.79202	20.3042	5.34707
TMEM181	0.649922	0.350078	0.39741	0.397091	524.959	1322.03
TMOD2	0.65009	0.34991	0.407973	0.406224	96.2628	236.985
MFSD3	0.650441	0.349559	0.407188	0.405295	87.8424	216.752
TRIOBP	0.650621	0.349379	0.388908	0.388734	947.243	2436.75
CCDC61	0.650636	0.349364	0.296142	0.278164	7.52935	27.094
RHOBTB1	0.650845	0.349155	0.29635	0.278164	7.52935	27.094
B3GNTL1	0.650845	0.349155	0.394709	0.390871	42.6663	109.173
CA13	0.650915	0.349085	2.33776	2.34473	311.301	132.76
SMG7	0.651882	0.348118	2.50298	2.50348	5300.66	2117.31
MSH5-SAPCD1	0.651933	0.348067	0.395453	0.391677	43.3942	110.806
PDGFB	0.651952	0.348048	2.34174	2.34638	469.33	200.017
EFEMP2	0.652097	0.347903	0.165043	0.113277	1.25489	11.1563
FSTL4	0.652097	0.347903	0.165043	0.113277	1.25489	11.1563
ID4	0.652097	0.347903	0.165043	0.113277	1.25489	11.1563
LPP-AS2	0.652097	0.347903	0.165043	0.113277	1.25489	11.1563
SGIP1	0.652097	0.347903	0.165043	0.113277	1.25489	11.1563
SPDYC	0.652097	0.347903	0.165043	0.113277	1.25489	11.1563
SMG1P7	0.652116	0.347884	2.42043	2.44399	103.177	42.2108
LOC100130417	0.652927	0.347073	0.16562	0.113277	1.25489	11.1563
ARHGEF4	0.652939	0.347061	0.408803	0.407203	104.156	255.799
ZIC5	0.653493	0.346507	2.35461	2.35781	691.446	293.252
KCNK3	0.653734	0.346266	3.11817	3.30409	26.3527	7.96881
ADAM21P1	0.653862	0.346138	0.090667	0.00140171	0	7.12412
PIK3AP1	0.653943	0.346057	0.408993	0.407373	102.901	252.611
EPHB3	0.654381	0.345619	0.394739	0.390786	41.4114	105.985
ZNF467	0.655607	0.344393	0.347713	0.337596	15.0587	44.6254
EML1	0.655669	0.344331	0.409752	0.408291	114.195	279.705
SERPINB8	0.655782	0.344218	2.33189	2.33874	314.978	134.673
PRPS2	0.656116	0.343884	0.399404	0.399065	489.408	1226.4
PGBD4	0.657232	0.342768	2.55911	2.60579	60.2348	23.1096
KLHL11	0.657753	0.342247	2.38456	2.38638	1257.56	526.97
RASGRP4	0.657821	0.342179	2.88956	3.00918	33.2797	11.0527
CDKN3	0.658347	0.341653	0.407789	0.407089	238.429	585.708
MFI2-AS1	0.659373	0.340627	0.283746	0.262767	6.27446	23.9064
SCAF4	0.66022	0.33978	2.39967	2.40111	1622.58	675.755
FOXRED2	0.660551	0.339449	0.408325	0.407622	237.601	582.911
C1orf27	0.661031	0.338969	2.37339	2.3754	1120.62	471.754
PSD	0.661458	0.338542	0.394854	0.3906	38.9017	99.6102
ADAMTS14	0.6617	0.3383	0.411289	0.409888	119.215	290.862
ROGDI	0.661993	0.338007	0.409007	0.406842	77.8033	191.252
CCNL1	0.66254	0.33746	2.39819	2.3996	1646.42	686.115
NREP	0.662643	0.337357	0.399964	0.396418	46.431	117.142
PCID2	0.662774	0.337226	0.403286	0.402878	412.859	1024.79
SCMH1	0.662979	0.337021	0.411503	0.410364	146.822	357.8
PRPF3	0.663181	0.336819	2.42456	2.42557	2350.41	969.008
TRIM16L	0.663923	0.336077	2.35015	2.35291	798.927	339.543
DBET	0.66393	0.33607	2.32204	2.3287	319.972	137.398
MEF2D	0.664768	0.335232	2.3787	2.38047	1301.32	546.661
BMP6	0.66507	0.33493	0.321846	0.307481	10.0391	32.6721
CACFD1	0.665377	0.334623	0.396691	0.392615	40.2193	102.455
TMEM237	0.665435	0.334565	0.407757	0.407182	293.645	721.178
SYP	0.665448	0.334552	0.322009	0.307481	10.0391	32.6721
ZNF608	0.665633	0.334367	0.394893	0.390498	37.6468	96.4226
PTK2B	0.665701	0.334299	0.402261	0.39885	48.9408	122.72
KIF3C	0.665778	0.334222	0.409507	0.407296	75.2935	184.876
IPO5P1	0.665909	0.334091	0.393002	0.388431	35.7017	91.9282
MEIS2	0.666273	0.333727	0.408789	0.406422	70.274	172.923
GRM4	0.666817	0.333183	0.267112	0.242635	5.01957	20.7189
ZCCHC8	0.667145	0.332855	2.37773	2.37945	1325.13	556.9
FAAH2	0.6673	0.3327	2.34002	2.35309	166.901	70.9224
WDR31	0.667463	0.332537	0.367992	0.360059	20.0783	55.7817
SLC38A6	0.667786	0.332214	0.322973	0.30849	10.0893	32.7279
AKAP17A	0.668199	0.331801	2.36144	2.36355	1052.85	445.449
TMEM125	0.668996	0.331004	0.400366	0.396575	43.9212	110.766
ZNF107	0.669008	0.330992	0.412667	0.411634	162.044	393.675
RAB40B	0.669295	0.330705	0.412537	0.41083	97.8816	238.268
ARAP1	0.669435	0.330565	0.406174	0.405711	360.154	887.726
PLSCR1	0.66977	0.33023	0.413116	0.41207	161.881	392.862
BLOC1S4	0.670282	0.329718	2.31342	2.31952	350.115	150.937
HYKK	0.670558	0.329442	0.356591	0.347119	16.3136	47.016
AMMECR1L	0.67104	0.32896	2.39687	2.39813	1835.23	765.269
ARHGEF26	0.671061	0.328939	0.413182	0.411546	102.148	248.221
GRID2IP	0.671352	0.328648	0.213482	0.175547	2.50978	14.3439
KCNAB3	0.671352	0.328648	0.213482	0.175547	2.50978	14.3439
PLA2G4C	0.671352	0.328648	0.213482	0.175547	2.50978	14.3439
FAM47E	0.671574	0.328426	0.092956	0.00144033	0	6.93287
PHLDB1	0.671607	0.328393	0.40932	0.408737	289.88	709.224
PRH1-PRR4	0.671703	0.328297	2.67182	2.74476	44.0467	16.0412
C2orf15	0.672156	0.327844	0.357249	0.347805	16.3763	47.1037
LRTOMT	0.672197	0.327803	0.405723	0.402559	52.9439	131.533
ARMCX5	0.672609	0.327391	0.413498	0.411832	100.391	243.782
LOC101927740	0.673254	0.326746	2.5244	2.56873	61.1383	23.7949
CCNB3	0.673475	0.326525	0.386943	0.381338	28.8625	75.7037
ZNF850	0.673528	0.326472	2.338	2.3525	152.03	64.6191
WNT9A	0.673559	0.326441	0.245317	0.215187	3.76468	17.5314
MTMR9LP	0.673759	0.326241	0.340327	0.328249	12.5489	38.2503
SLC25A38	0.673828	0.326172	2.3822	2.38364	1597.48	670.177
DZIP1	0.674724	0.325276	4.26131	5.16759	13.0132	2.51018
TMEM67	0.674787	0.325213	0.41402	0.413049	174.48	422.435
PCDHGB7	0.675676	0.324324	3.27941	3.5365	21.6971	6.12802
FBXW8	0.675922	0.324078	0.414442	0.412814	102.776	248.978
TARSL2	0.675947	0.324053	0.414969	0.413453	111.685	270.143
MED15P9	0.676227	0.323773	3.25275	3.49947	22.1112	6.3113
C6orf141	0.677033	0.322967	2.32418	2.33655	173.175	74.11
SBK1	0.677662	0.322338	0.411021	0.410413	274.834	669.667
GMEB1	0.677963	0.322037	2.32236	2.32568	649.407	279.227
ZNF513	0.678282	0.321718	2.31048	2.31501	463.055	200.017
ZNF821	0.679095	0.320905	0.374363	0.366832	21.3332	58.1723
ADCK5	0.679458	0.320542	0.411698	0.409164	66.5093	162.564
RTKN2	0.679573	0.320427	0.415567	0.414435	148.077	357.314
MKRN3	0.679893	0.320107	2.31709	2.32915	178.195	76.5006
LINC00092	0.679893	0.320107	4.34551	5.33661	12.4611	2.32689
CBWD3	0.680072	0.319928	2.34769	2.34978	1048.05	446.014
ADGRG5	0.680136	0.319864	0.394969	0.390147	33.8821	86.8601
PPIL4	0.68025	0.31975	2.385	2.38628	1797.01	753.053
SKIDA1	0.680332	0.319668	0.281098	0.258352	5.70976	22.1294
ECHDC2	0.680434	0.319566	0.403205	0.399449	43.9212	109.97
PPME1	0.680538	0.319462	0.400746	0.400493	665.093	1660.7
NRIP3	0.680667	0.319333	2.99302	3.15279	27.5323	8.72585
ZNF619	0.68078	0.31922	0.408024	0.404856	52.9815	130.88
ERBB3	0.680806	0.319194	0.412271	0.411629	261.13	634.397
LOC100505817	0.681023	0.318977	0.118511	0.0421036	0.326272	7.97678
INO80B	0.681624	0.318376	2.3147	2.32631	182.223	78.3255
AVEN	0.681934	0.318066	2.29934	2.30523	356.389	154.595
PLEKHA7	0.682469	0.317531	0.39113	0.385733	30.1174	78.0944
PIK3R3	0.682571	0.317429	0.398312	0.393754	36.3919	92.4382
ZNF394	0.68337	0.31663	2.30929	2.3132	536.592	231.964
DNAJB4	0.683509	0.316491	2.33618	2.33852	933.64	399.238
FAM74A7	0.683816	0.316184	3.68611	4.15635	16.4265	3.94456
GPR137C	0.683893	0.316107	0.33542	0.322302	11.294	35.0628
FBXL8	0.68436	0.31564	0.25094	0.221657	3.91526	17.6987
REPS1	0.684434	0.315566	0.409109	0.40867	385.252	942.711
PER2	0.684566	0.315434	2.33057	2.33307	860.015	368.613
MRPS31	0.68565	0.31435	0.416502	0.415532	173.175	416.769
CDH23	0.685792	0.314208	3.15729	3.37389	23.2531	6.88505
PRKCG	0.686048	0.313952	0.304883	0.28659	7.52935	26.2971
ZCWPW1	0.686048	0.313952	0.304883	0.28659	7.52935	26.2971
CLIP2	0.686166	0.313834	0.408499	0.40809	409.095	1002.48
FAM209B	0.686237	0.313763	4.28435	5.23148	12.5489	2.39064
FOXQ1	0.686237	0.313763	4.28435	5.23148	12.5489	2.39064
ERMP1	0.686443	0.313557	2.39376	2.39481	2206.1	921.195
TEX14	0.686678	0.313322	0.30509	0.28659	7.52935	26.2971
POLA1	0.686714	0.313286	0.406501	0.406154	480.624	1183.37
SLC35C2	0.686733	0.313267	0.414915	0.41418	228.39	551.442
OLFM1	0.687071	0.312929	0.373167	0.365276	20.0783	54.9848
DFNA5	0.687505	0.312495	0.413718	0.411179	66.5093	161.767
ZNF3	0.687525	0.312475	2.37106	2.37241	1694.42	714.213
TMEM242	0.687537	0.312463	2.31925	2.32205	764.229	329.112
KIAA1257	0.687881	0.312119	2.46273	2.50053	67.7642	27.094
PCCA	0.688059	0.311941	0.417909	0.41628	104.156	250.221
SPPL2B	0.688434	0.311566	0.417808	0.416097	99.1365	238.268
LAMB3	0.688506	0.311494	2.34555	2.34739	1200.93	511.598
NXPE3	0.688595	0.311405	0.41837	0.417028	126.506	303.365
CBLC	0.688775	0.311225	0.417983	0.416447	109.176	262.174
IRS2	0.688817	0.311183	2.2927	2.30144	238.429	103.595
FKBP7	0.689017	0.310983	2.29524	2.30439	225.881	98.0164
MED29	0.689032	0.310968	0.411142	0.41066	351.684	856.4
SLC30A1	0.689269	0.310731	2.2991	2.30331	491.918	213.564
MLLT3	0.689386	0.310614	0.414097	0.41151	65.2544	158.587
NUP88	0.689767	0.310233	0.401891	0.401653	696.465	1734.01
RAPGEFL1	0.690292	0.309708	0.401391	0.397025	37.6719	94.9006
TMEM161B	0.690384	0.309616	0.418605	0.417014	106.666	255.799
GOLGA8T	0.69069	0.30931	0.0948139	0.00147244	0	6.78146
PCDHB9	0.690736	0.309264	2.60367	2.66728	46.5439	17.4437
AGO1	0.69207	0.30793	0.405382	0.405091	579.76	1431.2
CABLES1	0.692734	0.307266	0.416017	0.413679	71.5288	172.923
ZNF613	0.692863	0.307137	2.32405	2.34003	134.273	57.3755
TSPAN12	0.692889	0.307111	0.404106	0.399997	40.1565	100.407
PHKA2	0.692928	0.307072	0.418344	0.417383	176.94	423.941
EVL	0.693119	0.306881	0.413614	0.410846	60.2348	146.626
WDR19	0.693119	0.306881	0.413614	0.410846	60.2348	146.626
TTC39B	0.693152	0.306848	0.398596	0.393759	33.8821	86.0632
KATNB1	0.693414	0.306586	0.417141	0.416354	213.332	512.395
SDAD1	0.693489	0.306511	0.40505	0.40477	596.074	1472.64
POC1B-GALNT4	0.693707	0.306293	0.371662	0.363305	18.8987	52.0363
CSRP2	0.693939	0.306061	0.416536	0.415816	235.92	567.379
STRADB	0.693963	0.306037	0.419082	0.418063	166.901	399.238
CBR4	0.694053	0.305947	0.417214	0.416435	218.351	524.348
[truncated: 15,755 more rows]
